# Supplementary material for: Does advanced maternal age explain the longer hospitalisation of mothers after childbirth?
Source: PLoS One. 2023 Apr 13;18(4):e0284159. doi: 10.1371/journal.pone.0284159 (PMC10101530; doi:10.1371/journal.pone.0284159)
Supplement: S1 Data — (XLSX) [file pone.0284159.s002.xlsx]

## Sheet: Data
ID	Age	AgeGroup	BirthFreq	LOS	DRG	TypPorodu	Complic
1	50	45+	1	10	14602	CS	2
2	49	45+	1	9	14601	CS	1
3	48	45+	1	6	14611	VAG	1
4	48	45+	1	10	14601	CS	1
5	48	45+	2	5	14602	CS	2
6	48	45+	1	10	14602	CS	2
7	47	45+	1	5	14631	VAG	1
8	48	45+	1	8	14602	CS	2
9	48	45+	1	6	14632	VAG	2
10	47	45+	2	82	14603	CS	3
11	47	45+	2	21	14603	CS	3
12	46	45+	1	5	14631	VAG	1
13	46	45+	1	10	14602	CS	2
14	47	45+	1	9	14601	CS	1
15	46	45+	1	6	14602	CS	2
16	46	45+	1	6	14631	VAG	1
17	46	45+	2	14	14602	CS	2
18	46	45+	1	7	14601	CS	1
19	46	45+	1	8	14601	CS	1
20	46	45+	1	8	14631	VAG	1
21	46	45+	1	10	14632	VAG	2
22	45	45+	1	4	14631	VAG	1
23	45	45+	1	6	14602	CS	2
24	46	45+	1	7	14601	CS	1
25	45	45+	1	18	14631	VAG	1
26	46	45+	1	14	14601	CS	1
27	45	45+	1	6	14602	CS	2
28	46	45+	1	12	14602	CS	2
29	46	45+	1	5	14632	VAG	2
30	45	45+	1	5	14632	VAG	2
31	45	45+	1	2	14631	VAG	1
32	46	45+	1	6	14601	CS	1
33	45	45+	1	6	14601	CS	1
34	45	45+	1	6	14601	CS	1
35	45	45+	1	6	14601	CS	1
36	45	45+	1	5	14631	VAG	1
37	45	45+	1	10	14601	CS	1
38	45	45+	1	6	14632	VAG	2
39	45	45+	1	7	14601	CS	1
40	45	45+	1	6	14631	VAG	1
41	45	45+	1	5	14631	VAG	1
42	45	45+	1	6	14601	CS	1
43	45	45+	1	7	14601	CS	1
44	45	45+	1	5	14631	VAG	1
45	45	45+	1	5	14631	VAG	1
46	45	45+	1	10	14602	CS	2
47	45	45+	1	9	14601	CS	1
48	45	45+	1	5	14601	CS	1
49	45	45+	1	5	14631	VAG	1
50	44	40–44	1	6	14633	VAG	3
51	45	45+	1	5	14603	CS	3
52	45	45+	1	20	14601	CS	1
53	44	40–44	1	9	14631	VAG	1
54	45	45+	1	6	14601	CS	1
55	45	45+	1	10	14601	CS	1
56	45	45+	1	7	14602	CS	2
57	45	45+	1	14	14603	CS	3
58	44	40–44	1	8	14631	VAG	1
59	45	45+	1	5	14601	CS	1
60	44	40–44	1	7	14601	CS	1
61	44	40–44	1	7	14602	CS	2
62	45	45+	1	15	14601	CS	1
63	44	40–44	2	10	14601	CS	1
64	44	40–44	1	6	14631	VAG	1
65	44	40–44	2	7	14602	CS	2
66	44	40–44	1	5	14602	CS	2
67	44	40–44	1	6	14631	VAG	1
68	44	40–44	1	6	14601	CS	1
69	44	40–44	1	4	14631	VAG	1
70	44	40–44	1	4	14631	VAG	1
71	44	40–44	1	5	14631	VAG	1
72	44	40–44	1	6	14601	CS	1
73	45	45+	1	4	14631	VAG	1
74	44	40–44	1	6	14631	VAG	1
75	45	45+	1	5	14631	VAG	1
76	45	45+	1	7	14631	VAG	1
77	44	40–44	1	5	14631	VAG	1
78	44	40–44	1	4	14631	VAG	1
79	44	40–44	1	5	14611	VAG	1
80	44	40–44	1	7	14601	CS	1
81	43	40–44	1	4	14631	VAG	1
82	44	40–44	1	4	14631	VAG	1
83	44	40–44	1	7	14601	CS	1
84	44	40–44	1	5	14631	VAG	1
85	43	40–44	1	5	14631	VAG	1
86	43	40–44	1	5	14601	CS	1
87	44	40–44	1	6	14601	CS	1
88	43	40–44	1	5	14631	VAG	1
89	43	40–44	1	5	14631	VAG	1
90	44	40–44	1	5	14631	VAG	1
91	44	40–44	1	10	14631	VAG	1
92	43	40–44	1	4	14631	VAG	1
93	44	40–44	1	5	14631	VAG	1
94	44	40–44	1	18	14602	CS	2
95	43	40–44	1	6	14603	CS	3
96	44	40–44	1	5	14631	VAG	1
97	43	40–44	1	5	14631	VAG	1
98	44	40–44	1	7	14601	CS	1
99	44	40–44	2	7	14602	CS	2
100	44	40–44	1	8	14632	VAG	2
101	44	40–44	1	4	14631	VAG	1
102	44	40–44	1	6	14631	VAG	1
103	43	40–44	1	4	14631	VAG	1
104	43	40–44	1	8	14631	VAG	1
105	43	40–44	1	18	14602	CS	2
106	43	40–44	1	5	14631	VAG	1
107	43	40–44	1	8	14601	CS	1
108	44	40–44	1	6	14601	CS	1
109	43	40–44	1	6	14602	CS	2
110	44	40–44	1	8	14602	CS	2
111	44	40–44	2	10	14602	CS	2
112	44	40–44	1	5	14631	VAG	1
113	43	40–44	1	5	14633	VAG	3
114	43	40–44	1	7	14631	VAG	1
115	43	40–44	1	6	14601	CS	1
116	43	40–44	1	5	14631	VAG	1
117	43	40–44	1	6	14631	VAG	1
118	43	40–44	1	4	14631	VAG	1
119	43	40–44	1	6	14601	CS	1
120	43	40–44	1	6	14601	CS	1
121	43	40–44	1	4	14631	VAG	1
122	43	40–44	1	4	14631	VAG	1
123	43	40–44	1	4	14632	VAG	2
124	43	40–44	1	5	14631	VAG	1
125	43	40–44	1	5	14631	VAG	1
126	43	40–44	1	5	14631	VAG	1
127	44	40–44	1	7	14631	VAG	1
128	43	40–44	1	5	14602	CS	2
129	43	40–44	1	5	14631	VAG	1
130	43	40–44	1	8	14601	CS	1
131	43	40–44	1	5	14601	CS	1
132	43	40–44	1	5	14631	VAG	1
133	43	40–44	1	4	14631	VAG	1
134	43	40–44	1	6	14601	CS	1
135	43	40–44	1	7	14601	CS	1
136	43	40–44	1	6	14601	CS	1
137	43	40–44	1	6	14602	CS	2
138	43	40–44	1	6	14601	CS	1
139	43	40–44	1	4	14631	VAG	1
140	43	40–44	1	5	14631	VAG	1
141	43	40–44	1	4	14631	VAG	1
142	43	40–44	1	7	14632	VAG	2
143	43	40–44	1	6	14631	VAG	1
144	43	40–44	1	5	14631	VAG	1
145	43	40–44	1	9	14603	CS	3
146	43	40–44	1	3	14631	VAG	1
147	43	40–44	1	5	14631	VAG	1
148	43	40–44	1	7	14601	CS	1
149	43	40–44	1	6	14631	VAG	1
150	43	40–44	1	7	14602	CS	2
151	43	40–44	1	2	14631	VAG	1
152	43	40–44	1	10	14631	VAG	1
153	43	40–44	1	5	14631	VAG	1
154	43	40–44	1	5	14632	VAG	2
155	43	40–44	1	5	14613	VAG	3
156	43	40–44	1	6	14602	CS	2
157	43	40–44	1	4	14631	VAG	1
158	43	40–44	1	7	14631	VAG	1
159	43	40–44	1	4	14632	VAG	2
160	43	40–44	1	9	14603	CS	3
161	43	40–44	1	5	14631	VAG	1
162	43	40–44	1	6	14601	CS	1
163	43	40–44	1	7	14601	CS	1
164	43	40–44	1	5	14631	VAG	1
165	43	40–44	1	5	14601	CS	1
166	43	40–44	1	5	14631	VAG	1
167	43	40–44	1	5	14601	CS	1
168	42	40–44	1	8	14602	CS	2
169	43	40–44	1	6	14631	VAG	1
170	43	40–44	1	4	14631	VAG	1
171	43	40–44	1	6	14602	CS	2
172	43	40–44	1	23	14602	CS	2
173	43	40–44	1	6	14631	VAG	1
174	43	40–44	1	8	14601	CS	1
175	43	40–44	1	8	14601	CS	1
176	42	40–44	1	6	14631	VAG	1
177	42	40–44	1	4	14631	VAG	1
178	42	40–44	1	12	14602	CS	2
179	43	40–44	1	6	14631	VAG	1
180	42	40–44	1	9	14631	VAG	1
181	43	40–44	1	4	14631	VAG	1
182	43	40–44	1	5	14632	VAG	2
183	42	40–44	1	16	14601	CS	1
184	43	40–44	1	6	14601	CS	1
185	43	40–44	1	5	14631	VAG	1
186	42	40–44	1	4	14611	VAG	1
187	42	40–44	1	4	14631	VAG	1
188	43	40–44	1	7	14631	VAG	1
189	42	40–44	1	7	14631	VAG	1
190	43	40–44	1	6	14601	CS	1
191	43	40–44	1	5	14631	VAG	1
192	43	40–44	1	4	14631	VAG	1
193	43	40–44	1	5	14631	VAG	1
194	42	40–44	1	6	14602	CS	2
195	43	40–44	1	5	14632	VAG	2
196	43	40–44	2	12	14602	CS	2
197	43	40–44	1	7	14601	CS	1
198	42	40–44	1	5	14631	VAG	1
199	42	40–44	1	5	14631	VAG	1
200	42	40–44	1	6	14601	CS	1
201	42	40–44	1	5	14631	VAG	1
202	43	40–44	1	6	14601	CS	1
203	42	40–44	1	8	14612	VAG	2
204	43	40–44	1	6	14601	CS	1
205	42	40–44	1	6	14601	CS	1
206	42	40–44	1	6	14632	VAG	2
207	43	40–44	1	5	14631	VAG	1
208	43	40–44	1	9	14631	VAG	1
209	42	40–44	1	6	14631	VAG	1
210	42	40–44	1	5	14631	VAG	1
211	42	40–44	1	6	14602	CS	2
212	42	40–44	2	10	14602	CS	2
213	43	40–44	1	8	14632	VAG	2
214	42	40–44	1	4	14631	VAG	1
215	43	40–44	1	5	14631	VAG	1
216	42	40–44	1	5	14631	VAG	1
217	42	40–44	1	4	14632	VAG	2
218	43	40–44	2	7	14602	CS	2
219	42	40–44	1	64	14603	CS	3
220	43	40–44	1	8	14601	CS	1
221	42	40–44	1	7	14632	VAG	2
222	42	40–44	1	9	14602	CS	2
223	43	40–44	1	5	14631	VAG	1
224	43	40–44	1	5	14631	VAG	1
225	42	40–44	1	5	14631	VAG	1
226	42	40–44	2	19	14602	CS	2
227	42	40–44	1	5	14631	VAG	1
228	43	40–44	1	4	14632	VAG	2
229	42	40–44	1	6	14601	CS	1
230	42	40–44	1	8	14602	CS	2
231	42	40–44	1	8	14601	CS	1
232	42	40–44	1	6	14601	CS	1
233	43	40–44	1	5	14631	VAG	1
234	43	40–44	1	14	14603	CS	3
235	42	40–44	1	5	14601	CS	1
236	43	40–44	1	8	14631	VAG	1
237	42	40–44	1	5	14631	VAG	1
238	42	40–44	1	10	14601	CS	1
239	43	40–44	1	4	14631	VAG	1
240	43	40–44	2	17	14603	CS	3
241	42	40–44	1	9	14631	VAG	1
242	42	40–44	1	3	14631	VAG	1
243	43	40–44	1	8	14601	CS	1
244	43	40–44	1	5	14631	VAG	1
245	42	40–44	1	5	14631	VAG	1
246	43	40–44	1	5	14601	CS	1
247	42	40–44	1	6	14602	CS	2
248	42	40–44	1	4	14631	VAG	1
249	42	40–44	1	5	14631	VAG	1
250	42	40–44	1	5	14631	VAG	1
251	42	40–44	1	33	14632	VAG	2
252	42	40–44	1	4	14632	VAG	2
253	42	40–44	1	4	14631	VAG	1
254	42	40–44	1	5	14632	VAG	2
255	42	40–44	1	4	14631	VAG	1
256	42	40–44	1	7	14631	VAG	1
257	42	40–44	1	8	14602	CS	2
258	42	40–44	1	6	14631	VAG	1
259	43	40–44	1	6	14632	VAG	2
260	42	40–44	1	6	14631	VAG	1
261	42	40–44	1	14	14602	CS	2
262	42	40–44	1	7	14631	VAG	1
263	42	40–44	1	5	14601	CS	1
264	42	40–44	1	4	14631	VAG	1
265	42	40–44	1	4	14632	VAG	2
266	42	40–44	1	6	14611	VAG	1
267	42	40–44	1	8	14601	CS	1
268	42	40–44	1	4	14631	VAG	1
269	42	40–44	1	5	14633	VAG	3
270	42	40–44	1	5	14631	VAG	1
271	42	40–44	1	4	14631	VAG	1
272	42	40–44	1	13	14602	CS	2
273	42	40–44	1	6	14631	VAG	1
274	42	40–44	1	32	14603	CS	3
275	42	40–44	1	6	14602	CS	2
276	42	40–44	1	6	14601	CS	1
277	42	40–44	1	11	14602	CS	2
278	42	40–44	1	8	14602	CS	2
279	42	40–44	1	15	14601	CS	1
280	42	40–44	1	5	14611	VAG	1
281	42	40–44	1	7	14601	CS	1
282	42	40–44	1	9	14601	CS	1
283	42	40–44	1	4	14631	VAG	1
284	42	40–44	1	5	14631	VAG	1
285	42	40–44	1	5	14631	VAG	1
286	42	40–44	1	6	14602	CS	2
287	42	40–44	1	5	14631	VAG	1
288	42	40–44	1	8	14631	VAG	1
289	42	40–44	1	5	14601	CS	1
290	42	40–44	1	7	14601	CS	1
291	42	40–44	1	5	14631	VAG	1
292	42	40–44	1	5	14603	CS	3
293	41	40–44	1	7	14601	CS	1
294	42	40–44	1	6	14602	CS	2
295	42	40–44	1	14	14602	CS	2
296	42	40–44	1	4	14631	VAG	1
297	42	40–44	1	6	14601	CS	1
298	41	40–44	1	5	14631	VAG	1
299	41	40–44	1	6	14631	VAG	1
300	42	40–44	1	2	14631	VAG	1
301	42	40–44	1	5	14601	CS	1
302	42	40–44	1	5	14631	VAG	1
303	41	40–44	1	7	14631	VAG	1
304	42	40–44	1	7	14631	VAG	1
305	42	40–44	1	7	14603	CS	3
306	42	40–44	1	7	14602	CS	2
307	42	40–44	1	5	14631	VAG	1
308	42	40–44	1	8	14601	CS	1
309	42	40–44	1	5	14631	VAG	1
310	41	40–44	2	8	14602	CS	2
311	41	40–44	1	4	14631	VAG	1
312	42	40–44	1	7	14602	CS	2
313	42	40–44	1	4	14631	VAG	1
314	42	40–44	1	6	14601	CS	1
315	42	40–44	1	5	14632	VAG	2
316	42	40–44	1	4	14631	VAG	1
317	42	40–44	1	6	14603	CS	3
318	42	40–44	1	5	14602	CS	2
319	41	40–44	1	6	14601	CS	1
320	41	40–44	1	5	14611	VAG	1
321	42	40–44	1	5	14631	VAG	1
322	42	40–44	1	6	14632	VAG	2
323	42	40–44	1	8	14632	VAG	2
324	42	40–44	1	5	14602	CS	2
325	41	40–44	1	7	14601	CS	1
326	41	40–44	1	4	14631	VAG	1
327	42	40–44	1	6	14631	VAG	1
328	42	40–44	1	6	14601	CS	1
329	41	40–44	1	5	14631	VAG	1
330	42	40–44	1	5	14601	CS	1
331	41	40–44	1	7	14602	CS	2
332	41	40–44	1	4	14632	VAG	2
333	42	40–44	1	4	14631	VAG	1
334	41	40–44	1	5	14631	VAG	1
335	41	40–44	1	5	14632	VAG	2
336	41	40–44	1	9	14602	CS	2
337	42	40–44	1	4	14631	VAG	1
338	41	40–44	1	5	14611	VAG	1
339	42	40–44	1	4	14632	VAG	2
340	42	40–44	1	5	14633	VAG	3
341	42	40–44	1	7	14601	CS	1
342	41	40–44	1	7	14631	VAG	1
343	41	40–44	1	5	14631	VAG	1
344	42	40–44	1	7	14601	CS	1
345	42	40–44	1	5	14631	VAG	1
346	41	40–44	1	7	14601	CS	1
347	41	40–44	1	7	14601	CS	1
348	42	40–44	1	6	14601	CS	1
349	42	40–44	1	7	14601	CS	1
350	42	40–44	1	3	14612	VAG	2
351	42	40–44	1	4	14633	VAG	3
352	42	40–44	1	4	14631	VAG	1
353	41	40–44	1	5	14633	VAG	3
354	41	40–44	1	5	14631	VAG	1
355	41	40–44	1	7	14601	CS	1
356	41	40–44	1	4	14631	VAG	1
357	42	40–44	1	4	14631	VAG	1
358	42	40–44	1	4	14631	VAG	1
359	42	40–44	1	7	14601	CS	1
360	42	40–44	1	5	14601	CS	1
361	41	40–44	1	5	14631	VAG	1
362	42	40–44	1	4	14631	VAG	1
363	41	40–44	1	7	14601	CS	1
364	42	40–44	1	6	14631	VAG	1
365	41	40–44	1	5	14631	VAG	1
366	41	40–44	1	5	14633	VAG	3
367	42	40–44	1	6	14601	CS	1
368	41	40–44	1	5	14631	VAG	1
369	41	40–44	1	5	14631	VAG	1
370	42	40–44	1	6	14633	VAG	3
371	42	40–44	1	6	14601	CS	1
372	41	40–44	1	5	14631	VAG	1
373	41	40–44	1	5	14631	VAG	1
374	41	40–44	1	7	14602	CS	2
375	41	40–44	1	5	14631	VAG	1
376	41	40–44	1	5	14631	VAG	1
377	42	40–44	1	6	14631	VAG	1
378	42	40–44	1	5	14632	VAG	2
379	41	40–44	1	21	14631	VAG	1
380	41	40–44	1	6	14602	CS	2
381	41	40–44	1	6	14611	VAG	1
382	41	40–44	1	5	14631	VAG	1
383	42	40–44	1	5	14631	VAG	1
384	41	40–44	1	5	14631	VAG	1
385	41	40–44	1	7	14601	CS	1
386	42	40–44	1	5	14631	VAG	1
387	41	40–44	1	6	14601	CS	1
388	41	40–44	1	5	14631	VAG	1
389	41	40–44	1	7	14631	VAG	1
390	41	40–44	1	5	14601	CS	1
391	42	40–44	1	4	14631	VAG	1
392	41	40–44	1	4	14631	VAG	1
393	41	40–44	1	5	14631	VAG	1
394	42	40–44	1	9	14601	CS	1
395	41	40–44	1	6	14601	CS	1
396	41	40–44	1	4	14631	VAG	1
397	41	40–44	1	5	14631	VAG	1
398	41	40–44	1	4	14631	VAG	1
399	41	40–44	1	6	14631	VAG	1
400	41	40–44	1	12	14631	VAG	1
401	42	40–44	1	16	14631	VAG	1
402	42	40–44	1	5	14631	VAG	1
403	41	40–44	1	4	14631	VAG	1
404	42	40–44	1	5	14631	VAG	1
405	42	40–44	1	4	14631	VAG	1
406	42	40–44	1	6	14602	CS	2
407	41	40–44	1	5	14611	VAG	1
408	41	40–44	1	5	14632	VAG	2
409	41	40–44	1	9	14601	CS	1
410	42	40–44	1	5	14601	CS	1
411	41	40–44	1	4	14631	VAG	1
412	41	40–44	1	6	14603	CS	3
413	42	40–44	1	9	14602	CS	2
414	42	40–44	1	4	14632	VAG	2
415	41	40–44	1	7	14632	VAG	2
416	41	40–44	1	5	14631	VAG	1
417	41	40–44	1	5	14631	VAG	1
418	41	40–44	1	7	14602	CS	2
419	41	40–44	2	5	14601	CS	1
420	41	40–44	1	4	14631	VAG	1
421	41	40–44	1	5	14602	CS	2
422	41	40–44	1	5	14631	VAG	1
423	41	40–44	1	4	14631	VAG	1
424	41	40–44	1	6	14631	VAG	1
425	41	40–44	1	6	14631	VAG	1
426	41	40–44	1	9	14601	CS	1
427	42	40–44	1	8	14601	CS	1
428	42	40–44	1	8	14601	CS	1
429	41	40–44	1	5	14631	VAG	1
430	42	40–44	1	8	14602	CS	2
431	41	40–44	1	6	14631	VAG	1
432	41	40–44	1	10	14601	CS	1
433	41	40–44	1	5	14631	VAG	1
434	41	40–44	1	7	14601	CS	1
435	41	40–44	1	6	14631	VAG	1
436	42	40–44	1	4	14631	VAG	1
437	41	40–44	1	5	14601	CS	1
438	41	40–44	1	8	14612	VAG	2
439	41	40–44	1	5	14631	VAG	1
440	41	40–44	1	5	14631	VAG	1
441	41	40–44	1	7	14601	CS	1
442	41	40–44	1	7	14601	CS	1
443	41	40–44	1	9	14601	CS	1
444	41	40–44	1	5	14612	VAG	2
445	42	40–44	1	6	14631	VAG	1
446	41	40–44	1	5	14631	VAG	1
447	41	40–44	1	5	14631	VAG	1
448	41	40–44	1	5	14602	CS	2
449	41	40–44	1	5	14631	VAG	1
450	41	40–44	1	7	14601	CS	1
451	41	40–44	1	3	14631	VAG	1
452	41	40–44	1	5	14631	VAG	1
453	41	40–44	1	8	14602	CS	2
454	41	40–44	1	4	14631	VAG	1
455	41	40–44	1	7	14631	VAG	1
456	41	40–44	1	6	14601	CS	1
457	42	40–44	1	4	14612	VAG	2
458	41	40–44	1	8	14601	CS	1
459	41	40–44	1	5	14631	VAG	1
460	41	40–44	1	7	14602	CS	2
461	41	40–44	1	4	14631	VAG	1
462	42	40–44	1	10	14601	CS	1
463	41	40–44	1	4	14631	VAG	1
464	41	40–44	1	7	14602	CS	2
465	41	40–44	1	6	14601	CS	1
466	41	40–44	1	6	14632	VAG	2
467	41	40–44	1	9	14601	CS	1
468	41	40–44	1	4	14632	VAG	2
469	41	40–44	1	2	14631	VAG	1
470	41	40–44	1	5	14631	VAG	1
471	41	40–44	1	5	14631	VAG	1
472	41	40–44	1	9	14631	VAG	1
473	41	40–44	1	6	14602	CS	2
474	41	40–44	1	9	14601	CS	1
475	41	40–44	1	7	14632	VAG	2
476	41	40–44	1	4	14631	VAG	1
477	41	40–44	2	10	14602	CS	2
478	41	40–44	1	6	14602	CS	2
479	41	40–44	1	6	14601	CS	1
480	41	40–44	1	4	14631	VAG	1
481	41	40–44	1	4	14631	VAG	1
482	41	40–44	1	6	14601	CS	1
483	41	40–44	1	7	14601	CS	1
484	41	40–44	1	4	14632	VAG	2
485	41	40–44	1	6	14601	CS	1
486	41	40–44	1	16	14603	CS	3
487	41	40–44	1	5	14631	VAG	1
488	41	40–44	1	5	14631	VAG	1
489	41	40–44	1	8	14601	CS	1
490	41	40–44	1	8	14632	VAG	2
491	41	40–44	1	7	14603	CS	3
492	41	40–44	1	9	14601	CS	1
493	41	40–44	1	4	14611	VAG	1
494	41	40–44	1	8	14602	CS	2
495	41	40–44	1	6	14601	CS	1
496	41	40–44	1	5	14602	CS	2
497	41	40–44	1	7	14602	CS	2
498	41	40–44	1	6	14631	VAG	1
499	41	40–44	1	29	14602	CS	2
500	41	40–44	1	6	14601	CS	1
501	41	40–44	1	7	14601	CS	1
502	41	40–44	1	6	14601	CS	1
503	41	40–44	1	8	14631	VAG	1
504	41	40–44	1	8	14603	CS	3
505	41	40–44	1	9	14632	VAG	2
506	41	40–44	1	6	14602	CS	2
507	41	40–44	1	6	14602	CS	2
508	41	40–44	1	10	14631	VAG	1
509	41	40–44	1	7	14601	CS	1
510	41	40–44	1	6	14601	CS	1
511	41	40–44	1	9	14602	CS	2
512	41	40–44	1	7	14611	VAG	1
513	41	40–44	1	7	14601	CS	1
514	41	40–44	1	5	14631	VAG	1
515	41	40–44	1	4	14631	VAG	1
516	41	40–44	1	5	14631	VAG	1
517	41	40–44	1	18	14601	CS	1
518	40	40–44	1	5	14633	VAG	3
519	41	40–44	1	7	14601	CS	1
520	41	40–44	1	5	14631	VAG	1
521	41	40–44	1	11	14602	CS	2
522	41	40–44	1	5	14612	VAG	2
523	41	40–44	1	4	14631	VAG	1
524	41	40–44	1	5	14632	VAG	2
525	41	40–44	1	4	14631	VAG	1
526	41	40–44	1	5	14631	VAG	1
527	41	40–44	1	5	14631	VAG	1
528	41	40–44	1	8	14631	VAG	1
529	41	40–44	1	6	14603	CS	1
530	40	40–44	1	5	14631	VAG	2
531	41	40–44	1	5	14601	CS	1
532	41	40–44	1	5	14631	VAG	1
533	41	40–44	1	5	14631	VAG	3
534	41	40–44	1	6	14602	CS	1
535	40	40–44	1	5	14631	VAG	1
536	41	40–44	1	9	14631	VAG	1
537	41	40–44	1	5	14601	CS	1
538	41	40–44	1	8	14632	VAG	2
539	41	40–44	1	6	14631	VAG	1
540	41	40–44	1	7	14602	CS	1
541	41	40–44	1	7	14602	CS	2
542	40	40–44	1	5	14631	VAG	1
543	41	40–44	1	7	14601	CS	3
544	41	40–44	1	5	14631	VAG	2
545	41	40–44	1	7	14601	CS	1
546	40	40–44	1	10	14631	VAG	2
547	41	40–44	1	4	14603	CS	1
548	41	40–44	1	5	14632	VAG	1
549	41	40–44	1	7	14631	VAG	2
550	41	40–44	1	5	14631	VAG	1
551	41	40–44	1	5	14632	VAG	1
552	41	40–44	1	5	14631	VAG	1
553	41	40–44	1	8	14631	VAG	1
554	41	40–44	1	7	14631	VAG	1
555	41	40–44	1	5	14631	VAG	1
556	41	40–44	1	5	14601	CS	1
557	40	40–44	1	4	14601	CS	1
558	41	40–44	1	7	14631	VAG	1
559	41	40–44	1	4	14631	VAG	1
560	41	40–44	1	5	14632	VAG	1
561	41	40–44	1	5	14602	CS	1
562	41	40–44	1	9	14631	VAG	1
563	41	40–44	1	7	14601	CS	2
564	41	40–44	1	4	14601	CS	1
565	41	40–44	1	4	14601	CS	1
566	41	40–44	1	11	14631	VAG	3
567	41	40–44	1	4	14631	VAG	1
568	41	40–44	1	5	14601	CS	1
569	41	40–44	1	5	14631	VAG	1
570	41	40–44	1	5	14601	CS	2
571	41	40–44	1	4	14601	CS	1
572	41	40–44	1	6	14631	VAG	1
573	41	40–44	1	5	14601	CS	1
574	41	40–44	1	10	14631	VAG	1
575	41	40–44	1	4	14601	CS	2
576	41	40–44	1	4	14601	CS	1
577	40	40–44	1	5	14602	CS	1
578	41	40–44	1	8	14602	CS	2
579	41	40–44	1	4	14611	VAG	1
580	41	40–44	1	4	14631	VAG	1
581	41	40–44	1	26	14631	VAG	3
582	41	40–44	1	12	14601	CS	1
583	41	40–44	1	4	14631	VAG	2
584	41	40–44	1	6	14631	VAG	1
585	41	40–44	1	5	14631	VAG	1
586	40	40–44	1	7	14601	CS	2
587	41	40–44	1	10	14603	CS	3
588	40	40–44	1	7	14601	CS	3
589	41	40–44	1	5	14631	VAG	1
590	41	40–44	1	11	14631	VAG	1
591	41	40–44	1	4	14631	VAG	1
592	41	40–44	2	14	14602	CS	1
593	41	40–44	1	4	14601	CS	1
594	40	40–44	1	4	14631	VAG	1
595	41	40–44	1	6	14631	VAG	1
596	41	40–44	1	7	14602	CS	1
597	41	40–44	1	5	14631	VAG	1
598	41	40–44	1	6	14631	VAG	1
599	40	40–44	1	4	14601	CS	1
600	40	40–44	1	7	14631	VAG	1
601	41	40–44	1	5	14601	CS	1
602	41	40–44	1	5	14631	VAG	2
603	40	40–44	1	7	14601	CS	1
604	40	40–44	1	8	14631	VAG	1
605	41	40–44	1	6	14631	VAG	1
606	40	40–44	1	6	14631	VAG	3
607	40	40–44	1	6	14601	CS	1
608	40	40–44	1	5	14631	VAG	1
609	40	40–44	1	19	14601	CS	1
610	40	40–44	1	3	14632	VAG	1
611	41	40–44	1	5	14631	VAG	1
612	40	40–44	1	7	14632	VAG	1
613	40	40–44	1	27	14631	VAG	3
614	41	40–44	1	5	14632	VAG	1
615	41	40–44	1	6	14632	VAG	1
616	41	40–44	1	5	14632	VAG	1
617	41	40–44	1	6	14611	VAG	1
618	40	40–44	1	7	14611	VAG	2
619	41	40–44	1	6	14601	CS	1
620	41	40–44	1	5	14631	VAG	1
621	41	40–44	1	7	14631	VAG	1
622	41	40–44	1	6	14631	VAG	2
623	41	40–44	1	6	14631	VAG	1
624	41	40–44	1	8	14631	VAG	2
625	41	40–44	1	7	14631	VAG	2
626	40	40–44	1	5	14613	VAG	1
627	41	40–44	1	5	14631	VAG	1
628	41	40–44	1	5	14603	CS	1
629	41	40–44	1	6	14602	CS	1
630	40	40–44	1	5	14631	VAG	1
631	40	40–44	1	6	14631	VAG	3
632	40	40–44	1	4	14631	VAG	2
633	41	40–44	1	4	14631	VAG	1
634	41	40–44	1	5	14631	VAG	1
635	40	40–44	1	8	14601	CS	2
636	40	40–44	1	5	14632	VAG	1
637	40	40–44	1	4	14601	CS	1
638	40	40–44	1	6	14601	CS	1
639	40	40–44	1	5	14631	VAG	1
640	41	40–44	1	10	14602	CS	1
641	40	40–44	1	6	14631	VAG	1
642	40	40–44	1	6	14631	VAG	1
643	40	40–44	1	5	14631	VAG	1
644	41	40–44	1	5	14632	VAG	2
645	40	40–44	1	8	14632	VAG	2
646	41	40–44	1	5	14631	VAG	1
647	40	40–44	1	6	14601	CS	1
648	41	40–44	1	12	14631	VAG	1
649	40	40–44	1	9	14631	VAG	1
650	41	40–44	1	5	14611	VAG	1
651	40	40–44	1	4	14631	VAG	1
652	40	40–44	1	6	14631	VAG	1
653	41	40–44	1	6	14631	VAG	1
654	40	40–44	1	5	14632	VAG	1
655	40	40–44	1	7	14631	VAG	1
656	40	40–44	1	5	14632	VAG	1
657	41	40–44	1	6	14601	CS	1
658	41	40–44	1	9	14601	CS	1
659	41	40–44	1	7	14631	VAG	1
660	41	40–44	1	4	14632	VAG	1
661	41	40–44	1	12	14601	CS	2
662	41	40–44	1	6	14631	VAG	2
663	41	40–44	1	5	14631	VAG	1
664	41	40–44	1	5	14602	CS	1
665	41	40–44	1	5	14631	VAG	1
666	41	40–44	1	5	14601	CS	1
667	40	40–44	1	6	14631	VAG	1
668	41	40–44	1	4	14601	CS	1
669	41	40–44	1	5	14601	CS	1
670	40	40–44	1	6	14602	CS	1
671	40	40–44	1	11	14612	VAG	3
672	40	40–44	1	7	14601	CS	1
673	41	40–44	1	9	14631	VAG	1
674	40	40–44	1	5	14631	VAG	1
675	41	40–44	1	5	14602	CS	1
676	41	40–44	1	11	14631	VAG	2
677	41	40–44	1	18	14611	VAG	1
678	41	40–44	1	5	14601	CS	1
679	41	40–44	1	5	14631	VAG	1
680	40	40–44	1	10	14601	CS	2
681	41	40–44	1	5	14631	VAG	1
682	41	40–44	1	4	14631	VAG	1
683	40	40–44	1	7	14631	VAG	1
684	40	40–44	1	5	14631	VAG	1
685	40	40–44	1	9	14631	VAG	1
686	40	40–44	1	4	14631	VAG	1
687	41	40–44	1	7	14601	CS	1
688	40	40–44	1	4	14601	CS	1
689	41	40–44	1	5	14603	CS	1
690	41	40–44	1	6	14631	VAG	1
691	41	40–44	1	8	14632	VAG	1
692	40	40–44	1	4	14602	CS	1
693	41	40–44	1	7	14632	VAG	1
694	41	40–44	1	7	14631	VAG	2
695	40	40–44	1	5	14601	CS	1
696	40	40–44	1	6	14601	CS	2
697	40	40–44	1	6	14631	VAG	1
698	41	40–44	1	3	14631	VAG	2
699	40	40–44	1	5	14631	VAG	2
700	40	40–44	1	5	14601	CS	2
701	40	40–44	1	5	14631	VAG	1
702	41	40–44	1	5	14631	VAG	1
703	41	40–44	1	6	14632	VAG	1
704	40	40–44	1	5	14631	VAG	1
705	41	40–44	1	4	14603	CS	1
706	40	40–44	1	4	14631	VAG	1
707	40	40–44	1	4	14631	VAG	1
708	40	40–44	1	5	14602	CS	1
709	41	40–44	1	5	14601	CS	1
710	40	40–44	1	5	14602	CS	3
711	41	40–44	1	5	14632	VAG	1
712	41	40–44	1	7	14613	VAG	3
713	41	40–44	1	8	14601	CS	2
714	40	40–44	1	4	14601	CS	1
715	41	40–44	1	6	14631	VAG	1
716	41	40–44	1	4	14602	CS	1
717	40	40–44	1	5	14631	VAG	1
718	40	40–44	1	7	14601	CS	1
719	40	40–44	1	6	14601	CS	1
720	41	40–44	1	6	14601	CS	2
721	41	40–44	1	7	14633	VAG	1
722	40	40–44	1	6	14601	CS	1
723	40	40–44	1	5	14601	CS	1
724	40	40–44	1	35	14631	VAG	2
725	40	40–44	1	5	14602	CS	1
726	40	40–44	1	5	14601	CS	1
727	41	40–44	1	5	14631	VAG	1
728	40	40–44	1	6	14601	CS	2
729	41	40–44	1	4	14632	VAG	2
730	41	40–44	1	3	14631	VAG	1
731	41	40–44	1	6	14602	CS	1
732	40	40–44	1	5	14601	CS	1
733	40	40–44	1	4	14631	VAG	1
734	41	40–44	1	6	14601	CS	1
735	40	40–44	1	4	14631	VAG	1
736	40	40–44	1	4	14603	CS	1
737	40	40–44	1	4	14601	CS	1
738	40	40–44	1	8	14631	VAG	2
739	40	40–44	1	4	14601	CS	1
740	40	40–44	1	6	14631	VAG	2
741	40	40–44	1	6	14632	VAG	1
742	40	40–44	1	8	14631	VAG	1
743	40	40–44	1	9	14603	CS	1
744	40	40–44	1	5	14631	VAG	2
745	40	40–44	1	4	14602	CS	1
746	41	40–44	1	5	14631	VAG	1
747	40	40–44	1	9	14632	VAG	1
748	40	40–44	2	5	14631	VAG	2
749	40	40–44	1	6	14602	CS	1
750	40	40–44	1	5	14601	CS	1
751	40	40–44	1	5	14601	CS	1
752	41	40–44	1	6	14631	VAG	1
753	40	40–44	1	7	14632	VAG	1
754	41	40–44	1	10	14601	CS	2
755	41	40–44	1	6	14631	VAG	2
756	41	40–44	1	9	14632	VAG	1
757	41	40–44	1	5	14632	VAG	1
758	40	40–44	1	4	14601	CS	1
759	41	40–44	1	5	14631	VAG	2
760	40	40–44	1	5	14631	VAG	1
761	41	40–44	1	5	14631	VAG	1
762	40	40–44	1	9	14631	VAG	1
763	40	40–44	1	5	14601	CS	1
764	40	40–44	1	8	14631	VAG	1
765	40	40–44	1	7	14602	CS	1
766	40	40–44	1	5	14601	CS	1
767	40	40–44	1	5	14632	VAG	1
768	40	40–44	1	6	14601	CS	1
769	40	40–44	1	5	14631	VAG	1
770	41	40–44	1	4	14631	VAG	1
771	41	40–44	1	7	14632	VAG	1
772	41	40–44	1	7	14632	VAG	1
773	40	40–44	1	25	14631	VAG	3
774	41	40–44	1	6	14601	CS	1
775	40	40–44	1	5	14631	VAG	2
776	41	40–44	1	8	14601	CS	2
777	40	40–44	1	5	14631	VAG	2
778	41	40–44	1	7	14631	VAG	1
779	40	40–44	1	7	14601	CS	1
780	40	40–44	2	18	14601	CS	1
781	40	40–44	1	4	14602	CS	1
782	40	40–44	1	5	14602	CS	1
783	40	40–44	1	5	14631	VAG	1
784	41	40–44	1	7	14601	CS	1
785	40	40–44	1	4	14603	CS	1
786	40	40–44	1	5	14632	VAG	1
787	40	40–44	1	11	14631	VAG	2
788	40	40–44	1	6	14631	VAG	1
789	41	40–44	1	29	14601	CS	3
790	40	40–44	1	5	14631	VAG	1
791	40	40–44	1	8	14633	VAG	1
792	40	40–44	2	8	14602	CS	2
793	41	40–44	1	5	14631	VAG	1
794	40	40–44	1	11	14631	VAG	2
795	40	40–44	1	5	14601	CS	2
796	40	40–44	1	7	14631	VAG	3
797	40	40–44	1	8	14631	VAG	1
798	40	40–44	1	7	14601	CS	1
799	41	40–44	1	5	14602	CS	1
800	40	40–44	1	7	14602	CS	2
801	41	40–44	1	5	14601	CS	1
802	40	40–44	2	27	14601	CS	1
803	40	40–44	1	9	14601	CS	1
804	40	40–44	1	5	14631	VAG	1
805	40	40–44	1	4	14611	VAG	3
806	40	40–44	1	5	14601	CS	1
807	40	40–44	1	5	14632	VAG	1
808	40	40–44	1	5	14631	VAG	1
809	40	40–44	1	61	14601	CS	2
810	40	40–44	1	5	14632	VAG	1
811	40	40–44	1	5	14631	VAG	1
812	40	40–44	1	8	14631	VAG	1
813	40	40–44	1	4	14601	CS	2
814	40	40–44	1	5	14631	VAG	1
815	40	40–44	2	8	14602	CS	2
816	41	40–44	1	13	14601	CS	1
817	40	40–44	1	5	14631	VAG	1
818	40	40–44	1	8	14631	VAG	1
819	40	40–44	1	5	14632	VAG	1
820	41	40–44	1	8	14631	VAG	3
821	40	40–44	1	5	14631	VAG	1
822	40	40–44	1	6	14631	VAG	1
823	40	40–44	1	6	14601	CS	1
824	40	40–44	1	5	14601	CS	1
825	40	40–44	1	6	14631	VAG	2
826	41	40–44	1	5	14631	VAG	1
827	40	40–44	1	14	14602	CS	3
828	40	40–44	1	5	14631	VAG	1
829	40	40–44	1	5	14631	VAG	2
830	40	40–44	1	5	14631	VAG	1
831	40	40–44	1	5	14631	VAG	2
832	40	40–44	1	6	14631	VAG	1
833	40	40–44	1	7	14601	CS	2
834	41	40–44	1	5	14601	CS	1
835	40	40–44	1	6	14601	CS	1
836	40	40–44	1	4	14631	VAG	1
837	40	40–44	1	6	14631	VAG	2
838	40	40–44	1	9	14631	VAG	1
839	40	40–44	1	6	14602	CS	1
840	40	40–44	1	46	14601	CS	2
841	40	40–44	1	8	14631	VAG	2
842	40	40–44	1	5	14631	VAG	1
843	40	40–44	1	5	14631	VAG	1
844	40	40–44	1	7	14601	CS	1
845	40	40–44	1	10	14631	VAG	1
846	40	40–44	1	5	14601	CS	1
847	40	40–44	1	5	14631	VAG	1
848	40	40–44	1	4	14631	VAG	1
849	40	40–44	1	6	14632	VAG	2
850	40	40–44	1	6	14601	CS	1
851	40	40–44	1	4	14631	VAG	2
852	40	40–44	2	6	14602	CS	1
853	40	40–44	1	4	14601	CS	1
854	41	40–44	1	5	14631	VAG	1
855	41	40–44	1	5	14631	VAG	2
856	40	40–44	1	9	14601	CS	2
857	40	40–44	1	5	14631	VAG	1
858	40	40–44	1	6	14631	VAG	1
859	40	40–44	1	5	14631	VAG	1
860	40	40–44	1	6	14631	VAG	1
861	41	40–44	1	6	14601	CS	1
862	41	40–44	1	4	14601	CS	1
863	40	40–44	1	10	14631	VAG	1
864	41	40–44	1	4	14633	VAG	1
865	40	40–44	1	26	14601	CS	2
866	40	40–44	2	5	14601	CS	2
867	40	40–44	1	5	14601	CS	1
868	40	40–44	1	10	14601	CS	1
869	40	40–44	1	7	14631	VAG	3
870	40	40–44	1	6	14631	VAG	2
871	40	40–44	1	6	14631	VAG	1
872	40	40–44	1	5	14602	CS	1
873	40	40–44	1	6	14601	CS	1
874	40	40–44	1	5	14632	VAG	1
875	40	40–44	1	6	14601	CS	3
876	40	40–44	1	13	14632	VAG	2
877	40	40–44	1	6	14631	VAG	1
878	40	40–44	1	4	14601	CS	1
879	40	40–44	1	6	14602	CS	1
880	40	40–44	1	8	14631	VAG	1
881	40	40–44	1	4	14602	CS	1
882	40	40–44	1	5	14631	VAG	1
883	40	40–44	1	8	14601	CS	2
884	40	40–44	1	14	14602	CS	2
885	40	40–44	1	7	14631	VAG	1
886	41	40–44	1	5	14631	VAG	1
887	40	40–44	1	5	14631	VAG	1
888	40	40–44	1	5	14611	VAG	1
889	40	40–44	1	5	14631	VAG	1
890	40	40–44	1	9	14632	VAG	1
891	40	40–44	1	5	14631	VAG	2
892	40	40–44	1	4	14601	CS	1
893	40	40–44	1	6	14603	CS	1
894	40	40–44	1	5	14601	CS	2
895	40	40–44	1	9	14601	CS	1
896	40	40–44	1	5	14601	CS	1
897	40	40–44	1	5	14601	CS	1
898	40	40–44	1	5	14632	VAG	1
899	41	40–44	1	7	14631	VAG	2
900	40	40–44	1	7	14601	CS	1
901	40	40–44	1	4	14602	CS	1
902	40	40–44	1	5	14631	VAG	1
903	40	40–44	1	8	14603	CS	2
904	40	40–44	1	6	14632	VAG	1
905	40	40–44	1	5	14611	VAG	1
906	40	40–44	1	5	14602	CS	1
907	40	40–44	1	5	14631	VAG	1
908	40	40–44	1	14	14631	VAG	1
909	40	40–44	1	5	14602	CS	1
910	40	40–44	1	5	14631	VAG	1
911	40	40–44	1	22	14601	CS	2
912	40	40–44	1	7	14631	VAG	1
913	40	40–44	1	5	14631	VAG	1
914	40	40–44	1	5	14631	VAG	1
915	40	40–44	1	5	14631	VAG	1
916	40	40–44	1	3	14601	CS	1
917	40	40–44	1	6	14631	VAG	1
918	40	40–44	1	8	14631	VAG	1
919	40	40–44	1	7	14631	VAG	1
920	40	40–44	1	5	14611	VAG	1
921	40	40–44	1	5	14631	VAG	1
922	40	40–44	1	5	14601	CS	1
923	40	40–44	2	5	14632	VAG	2
924	40	40–44	1	8	14631	VAG	1
925	40	40–44	1	5	14631	VAG	1
926	40	40–44	1	6	14603	CS	1
927	40	40–44	1	4	14631	VAG	1
928	40	40–44	1	6	14601	CS	1
929	40	40–44	1	4	14631	VAG	1
930	40	40–44	1	7	14632	VAG	1
931	40	40–44	1	4	14631	VAG	1
932	40	40–44	1	4	14631	VAG	1
933	40	40–44	1	4	14601	CS	2
934	40	40–44	1	6	14631	VAG	1
935	40	40–44	1	33	14632	VAG	1
936	40	40–44	1	7	14631	VAG	2
937	40	40–44	1	6	14631	VAG	1
938	40	40–44	1	5	14602	CS	1
939	40	40–44	1	13	14611	VAG	1
940	40	40–44	1	6	14631	VAG	1
941	40	40–44	1	3	14603	CS	1
942	40	40–44	1	4	14601	CS	1
943	40	40–44	1	4	14612	VAG	1
944	40	40–44	1	5	14601	CS	1
945	40	40–44	1	7	14631	VAG	1
946	40	40–44	1	6	14602	CS	1
947	40	40–44	1	7	14603	CS	1
948	40	40–44	1	4	14603	CS	3
949	40	40–44	1	6	14601	CS	1
950	40	40–44	1	7	14631	VAG	1
951	40	40–44	1	7	14631	VAG	1
952	40	40–44	1	8	14601	CS	1
953	40	40–44	1	4	14631	VAG	1
954	40	40–44	1	5	14631	VAG	1
955	40	40–44	1	5	14601	CS	1
956	40	40–44	1	5	14601	CS	2
957	40	40–44	1	6	14631	VAG	1
958	40	40–44	1	8	14601	CS	2
959	40	40–44	1	6	14631	VAG	1
960	40	40–44	1	5	14601	CS	2
961	40	40–44	1	5	14631	VAG	1
962	40	40–44	1	7	14632	VAG	1
963	40	40–44	1	11	14611	VAG	2
964	40	40–44	1	5	14601	CS	1
965	40	40–44	1	11	14601	CS	2
966	40	40–44	1	6	14633	VAG	1
967	40	40–44	1	12	14601	CS	1
968	40	40–44	1	8	14631	VAG	2
969	40	40–44	1	4	14632	VAG	2
970	39	35–39	1	7	14601	CS	1
971	40	40–44	2	8	14602	CS	2
972	40	40–44	1	8	14631	VAG	1
973	40	40–44	1	6	14631	VAG	1
974	40	40–44	1	5	14611	VAG	1
975	40	40–44	1	12	14602	CS	2
976	40	40–44	1	6	14601	CS	1
977	40	40–44	1	6	14601	CS	1
978	40	40–44	1	5	14632	VAG	2
979	40	40–44	1	4	14632	VAG	2
980	40	40–44	1	5	14631	VAG	1
981	40	40–44	1	6	14601	CS	1
982	39	35–39	1	7	14631	VAG	1
983	40	40–44	1	6	14631	VAG	1
984	40	40–44	2	10	14601	CS	1
985	39	35–39	1	9	14632	VAG	2
986	40	40–44	1	7	14601	CS	1
987	40	40–44	1	7	14601	CS	1
988	40	40–44	1	4	14631	VAG	1
989	40	40–44	1	5	14631	VAG	1
990	40	40–44	1	5	14631	VAG	1
991	40	40–44	1	5	14633	VAG	3
992	40	40–44	1	6	14601	CS	1
993	40	40–44	1	7	14631	VAG	1
994	40	40–44	1	6	14601	CS	1
995	40	40–44	1	16	14601	CS	1
996	40	40–44	1	6	14631	VAG	1
997	40	40–44	1	6	14631	VAG	1
998	40	40–44	1	5	14601	CS	1
999	40	40–44	1	5	14631	VAG	1
1000	40	40–44	1	5	14631	VAG	1
1001	40	40–44	1	5	14631	VAG	1
1002	40	40–44	2	8	14602	CS	2
1003	40	40–44	1	6	14601	CS	1
1004	40	40–44	1	7	14631	VAG	1
1005	39	35–39	1	6	14601	CS	1
1006	40	40–44	1	33	14602	CS	2
1007	40	40–44	1	7	14602	CS	2
1008	40	40–44	1	4	14631	VAG	1
1009	39	35–39	1	5	14631	VAG	1
1010	39	35–39	1	5	14631	VAG	1
1011	40	40–44	1	5	14631	VAG	1
1012	40	40–44	1	8	14601	CS	1
1013	40	40–44	1	4	14631	VAG	1
1014	40	40–44	2	8	14602	CS	2
1015	40	40–44	1	3	14603	CS	3
1016	40	40–44	1	7	14601	CS	1
1017	40	40–44	1	6	14601	CS	1
1018	40	40–44	1	5	14631	VAG	1
1019	40	40–44	1	4	14631	VAG	1
1020	40	40–44	1	4	14632	VAG	2
1021	40	40–44	1	5	14631	VAG	1
1022	40	40–44	1	5	14631	VAG	1
1023	40	40–44	1	6	14631	VAG	1
1024	40	40–44	1	5	14632	VAG	2
1025	39	35–39	1	10	14601	CS	1
1026	40	40–44	1	6	14631	VAG	1
1027	40	40–44	1	4	14631	VAG	1
1028	40	40–44	1	14	14602	CS	2
1029	40	40–44	1	5	14631	VAG	1
1030	40	40–44	1	8	14601	CS	1
1031	40	40–44	1	9	14601	CS	1
1032	40	40–44	1	5	14631	VAG	1
1033	40	40–44	1	7	14601	CS	1
1034	40	40–44	1	4	14631	VAG	1
1035	39	35–39	1	7	14633	VAG	3
1036	40	40–44	1	5	14631	VAG	1
1037	40	40–44	1	14	14633	VAG	3
1038	40	40–44	1	5	14631	VAG	1
1039	39	35–39	1	5	14631	VAG	1
1040	40	40–44	1	8	14602	CS	2
1041	40	40–44	1	5	14612	VAG	1
1042	40	40–44	1	5	14601	CS	1
1043	40	40–44	1	4	14631	VAG	1
1044	40	40–44	1	6	14632	VAG	1
1045	39	35–39	1	6	14601	CS	1
1046	40	40–44	1	4	14601	CS	1
1047	39	35–39	1	9	14631	VAG	2
1048	39	35–39	1	9	14603	CS	2
1049	39	35–39	1	5	14611	VAG	1
1050	39	35–39	1	8	14631	VAG	1
1051	40	40–44	1	5	14631	VAG	1
1052	40	40–44	1	5	14601	CS	1
1053	40	40–44	2	20	14631	VAG	3
1054	40	40–44	1	5	14631	VAG	1
1055	40	40–44	1	7	14601	CS	1
1056	40	40–44	1	5	14602	CS	1
1057	40	40–44	1	6	14601	CS	1
1058	40	40–44	1	7	14632	VAG	1
1059	40	40–44	1	8	14603	CS	1
1060	40	40–44	1	5	14601	CS	1
1061	40	40–44	1	5	14611	VAG	1
1062	40	40–44	1	5	14631	VAG	1
1063	40	40–44	1	7	14601	CS	2
1064	40	40–44	1	5	14632	VAG	1
1065	39	35–39	1	9	14601	CS	2
1066	40	40–44	1	7	14631	VAG	1
1067	40	40–44	1	4	14632	VAG	1
1068	39	35–39	1	5	14632	VAG	2
1069	40	40–44	1	6	14632	VAG	1
1070	39	35–39	1	8	14601	CS	1
1071	39	35–39	1	5	14601	CS	1
1072	39	35–39	1	7	14631	VAG	3
1073	40	40–44	1	6	14601	CS	1
1074	40	40–44	1	5	14631	VAG	1
1075	40	40–44	1	5	14633	VAG	1
1076	40	40–44	1	9	14632	VAG	1
1077	39	35–39	1	5	14631	VAG	1
1078	40	40–44	1	9	14603	CS	1
1079	39	35–39	1	8	14601	CS	1
1080	40	40–44	1	6	14631	VAG	2
1081	40	40–44	1	6	14631	VAG	1
1082	40	40–44	1	7	14631	VAG	2
1083	40	40–44	1	6	14601	CS	3
1084	40	40–44	1	6	14632	VAG	1
1085	40	40–44	1	6	14603	CS	1
1086	40	40–44	1	7	14632	VAG	1
1087	40	40–44	1	7	14632	VAG	1
1088	40	40–44	1	5	14602	CS	2
1089	40	40–44	1	9	14631	VAG	1
1090	40	40–44	1	6	14601	CS	1
1091	40	40–44	1	6	14601	CS	2
1092	40	40–44	1	4	14601	CS	2
1093	39	35–39	1	5	14631	VAG	2
1094	39	35–39	1	6	14601	CS	1
1095	39	35–39	1	7	14602	CS	1
1096	39	35–39	1	5	14631	VAG	1
1097	40	40–44	1	6	14632	VAG	1
1098	40	40–44	1	5	14631	VAG	1
1099	40	40–44	1	4	14602	CS	3
1100	39	35–39	1	4	14631	VAG	2
1101	39	35–39	1	4	14601	CS	1
1102	40	40–44	1	7	14633	VAG	3
1103	40	40–44	1	8	14601	CS	1
1104	40	40–44	1	9	14601	CS	1
1105	40	40–44	1	4	14601	CS	1
1106	39	35–39	1	5	14622	VAG	1
1107	40	40–44	1	5	14631	VAG	1
1108	40	40–44	1	5	14611	VAG	2
1109	40	40–44	2	25	14631	VAG	3
1110	39	35–39	1	5	14602	CS	2
1111	39	35–39	1	5	14631	VAG	2
1112	40	40–44	1	6	14601	CS	2
1113	40	40–44	1	4	14602	CS	1
1114	40	40–44	1	9	14631	VAG	1
1115	40	40–44	1	6	14631	VAG	1
1116	40	40–44	1	7	14601	CS	1
1117	40	40–44	1	5	14631	VAG	1
1118	40	40–44	1	7	14632	VAG	1
1119	39	35–39	1	6	14631	VAG	2
1120	40	40–44	1	5	14631	VAG	1
1121	40	40–44	1	6	14631	VAG	2
1122	40	40–44	1	4	14631	VAG	1
1123	39	35–39	1	19	14631	VAG	2
1124	39	35–39	1	5	14632	VAG	1
1125	40	40–44	1	6	14612	VAG	1
1126	40	40–44	1	15	14631	VAG	3
1127	40	40–44	1	7	14631	VAG	1
1128	39	35–39	1	6	14631	VAG	1
1129	40	40–44	1	4	14631	VAG	1
1130	39	35–39	1	4	14631	VAG	2
1131	40	40–44	1	5	14631	VAG	1
1132	39	35–39	1	6	14601	CS	1
1133	40	40–44	1	5	14632	VAG	1
1134	40	40–44	1	13	14631	VAG	2
1135	40	40–44	1	4	14631	VAG	1
1136	40	40–44	1	6	14601	CS	1
1137	39	35–39	1	6	14631	VAG	2
1138	39	35–39	1	5	14631	VAG	1
1139	40	40–44	1	5	14631	VAG	1
1140	40	40–44	1	6	14631	VAG	1
1141	40	40–44	1	5	14602	CS	1
1142	40	40–44	1	9	14632	VAG	2
1143	39	35–39	1	5	14633	VAG	1
1144	40	40–44	1	5	14631	VAG	1
1145	39	35–39	1	5	14631	VAG	1
1146	39	35–39	1	5	14612	VAG	1
1147	40	40–44	1	5	14631	VAG	1
1148	40	40–44	1	5	14631	VAG	2
1149	40	40–44	1	5	14631	VAG	2
1150	40	40–44	1	5	14602	CS	1
1151	39	35–39	1	5	14603	CS	1
1152	40	40–44	1	4	14601	CS	1
1153	39	35–39	1	6	14631	VAG	1
1154	40	40–44	1	4	14631	VAG	1
1155	40	40–44	1	10	14631	VAG	1
1156	40	40–44	1	8	14631	VAG	1
1157	40	40–44	1	5	14631	VAG	2
1158	39	35–39	1	4	14632	VAG	1
1159	39	35–39	1	5	14601	CS	1
1160	40	40–44	1	8	14601	CS	1
1161	40	40–44	1	7	14631	VAG	1
1162	40	40–44	1	5	14601	CS	1
1163	39	35–39	1	5	14631	VAG	1
1164	40	40–44	1	5	14632	VAG	1
1165	40	40–44	1	7	14601	CS	2
1166	39	35–39	1	5	14601	CS	2
1167	40	40–44	1	5	14632	VAG	3
1168	40	40–44	1	9	14601	CS	1
1169	40	40–44	1	4	14601	CS	1
1170	39	35–39	1	4	14631	VAG	2
1171	40	40–44	1	4	14601	CS	1
1172	40	40–44	1	5	14631	VAG	1
1173	40	40–44	1	6	14612	VAG	1
1174	39	35–39	1	44	14631	VAG	2
1175	40	40–44	2	16	14632	VAG	3
1176	40	40–44	1	7	14631	VAG	1
1177	39	35–39	1	5	14602	CS	1
1178	39	35–39	1	5	14601	CS	1
1179	39	35–39	1	5	14632	VAG	1
1180	40	40–44	1	4	14632	VAG	1
1181	40	40–44	1	5	14631	VAG	1
1182	39	35–39	1	6	14633	VAG	2
1183	39	35–39	1	6	14601	CS	1
1184	40	40–44	1	9	14631	VAG	1
1185	40	40–44	1	4	14631	VAG	1
1186	40	40–44	1	6	14601	CS	1
1187	40	40–44	1	4	14601	CS	1
1188	39	35–39	1	6	14631	VAG	2
1189	40	40–44	1	9	14631	VAG	1
1190	39	35–39	1	6	14631	VAG	1
1191	39	35–39	1	4	14601	CS	2
1192	40	40–44	1	5	14601	CS	1
1193	39	35–39	1	6	14631	VAG	1
1194	40	40–44	1	5	14632	VAG	1
1195	40	40–44	1	5	14631	VAG	1
1196	40	40–44	1	8	14631	VAG	1
1197	40	40–44	1	6	14633	VAG	2
1198	40	40–44	1	5	14632	VAG	1
1199	40	40–44	1	6	14603	CS	2
1200	39	35–39	1	5	14631	VAG	1
1201	39	35–39	2	7	14631	VAG	2
1202	39	35–39	1	7	14631	VAG	1
1203	40	40–44	1	5	14632	VAG	2
1204	40	40–44	1	6	14631	VAG	2
1205	40	40–44	1	5	14601	CS	1
1206	40	40–44	1	5	14632	VAG	3
1207	40	40–44	1	7	14602	CS	1
1208	40	40–44	1	6	14602	CS	1
1209	40	40–44	1	7	14631	VAG	1
1210	40	40–44	1	11	14611	VAG	1
1211	40	40–44	1	8	14601	CS	1
1212	39	35–39	1	5	14631	VAG	1
1213	39	35–39	1	5	14602	CS	1
1214	40	40–44	1	5	14601	CS	1
1215	40	40–44	1	7	14601	CS	1
1216	40	40–44	1	6	14601	CS	1
1217	39	35–39	1	6	14632	VAG	1
1218	40	40–44	1	2	14631	VAG	2
1219	40	40–44	1	7	14611	VAG	1
1220	40	40–44	1	6	14601	CS	1
1221	39	35–39	1	12	14631	VAG	3
1222	40	40–44	1	6	14631	VAG	2
1223	39	35–39	1	6	14601	CS	3
1224	39	35–39	1	6	14602	CS	1
1225	40	40–44	1	5	14601	CS	1
1226	40	40–44	1	4	14632	VAG	1
1227	40	40–44	1	6	14631	VAG	2
1228	39	35–39	1	5	14631	VAG	1
1229	39	35–39	1	7	14632	VAG	1
1230	39	35–39	2	3	14602	CS	2
1231	40	40–44	1	6	14631	VAG	2
1232	40	40–44	1	6	14632	VAG	2
1233	40	40–44	1	4	14631	VAG	1
1234	39	35–39	1	5	14603	CS	1
1235	40	40–44	1	19	14631	VAG	1
1236	39	35–39	1	6	14631	VAG	1
1237	40	40–44	1	7	14631	VAG	2
1238	40	40–44	1	6	14601	CS	1
1239	40	40–44	1	6	14631	VAG	1
1240	40	40–44	1	6	14631	VAG	1
1241	39	35–39	1	15	14631	VAG	2
1242	40	40–44	1	4	14602	CS	1
1243	39	35–39	1	5	14631	VAG	1
1244	39	35–39	1	5	14602	CS	1
1245	40	40–44	1	5	14601	CS	1
1246	39	35–39	1	4	14601	CS	1
1247	39	35–39	1	13	14601	CS	1
1248	40	40–44	1	7	14631	VAG	2
1249	39	35–39	1	6	14601	CS	1
1250	39	35–39	1	4	14602	CS	2
1251	39	35–39	1	7	14631	VAG	1
1252	40	40–44	1	4	14631	VAG	1
1253	39	35–39	1	6	14601	CS	2
1254	39	35–39	2	7	14631	VAG	2
1255	40	40–44	1	9	14631	VAG	1
1256	40	40–44	1	4	14631	VAG	2
1257	40	40–44	1	4	14631	VAG	1
1258	40	40–44	2	12	14601	CS	3
1259	39	35–39	1	6	14602	CS	1
1260	39	35–39	1	6	14601	CS	1
1261	39	35–39	1	5	14633	VAG	1
1262	40	40–44	1	7	14631	VAG	1
1263	40	40–44	1	5	14631	VAG	1
1264	39	35–39	1	6	14612	VAG	1
1265	40	40–44	1	5	14602	CS	1
1266	39	35–39	1	7	14631	VAG	2
1267	40	40–44	1	5	14631	VAG	1
1268	39	35–39	1	14	14601	CS	2
1269	39	35–39	1	9	14631	VAG	1
1270	40	40–44	1	9	14602	CS	1
1271	40	40–44	1	5	14632	VAG	1
1272	39	35–39	1	6	14631	VAG	1
1273	40	40–44	1	13	14631	VAG	1
1274	39	35–39	1	4	14602	CS	2
1275	40	40–44	1	5	14601	CS	1
1276	40	40–44	1	1	14602	CS	1
1277	39	35–39	1	6	14611	VAG	1
1278	39	35–39	1	4	14631	VAG	1
1279	40	40–44	1	5	14631	VAG	1
1280	39	35–39	1	6	14601	CS	1
1281	40	40–44	1	5	14602	CS	1
1282	40	40–44	1	8	14631	VAG	1
1283	40	40–44	2	5	14631	VAG	2
1284	40	40–44	1	6	14631	VAG	1
1285	39	35–39	1	6	14601	CS	3
1286	39	35–39	1	5	14611	VAG	1
1287	40	40–44	1	4	14601	CS	1
1288	40	40–44	1	6	14603	CS	2
1289	39	35–39	1	6	14632	VAG	2
1290	40	40–44	1	7	14632	VAG	1
1291	39	35–39	1	8	14602	CS	1
1292	39	35–39	1	5	14601	CS	1
1293	39	35–39	1	4	14631	VAG	1
1294	39	35–39	1	8	14633	VAG	2
1295	39	35–39	1	4	14601	CS	2
1296	40	40–44	1	5	14602	CS	1
1297	40	40–44	1	5	14611	VAG	1
1298	39	35–39	1	9	14631	VAG	2
1299	40	40–44	1	9	14631	VAG	1
1300	39	35–39	1	6	14602	CS	2
1301	40	40–44	1	4	14601	CS	1
1302	39	35–39	1	6	14631	VAG	1
1303	39	35–39	1	5	14631	VAG	1
1304	39	35–39	1	7	14602	CS	1
1305	40	40–44	1	7	14601	CS	2
1306	40	40–44	1	7	14601	CS	1
1307	39	35–39	1	5	14631	VAG	1
1308	40	40–44	1	5	14601	CS	1
1309	40	40–44	1	5	14602	CS	1
1310	40	40–44	1	9	14631	VAG	1
1311	39	35–39	1	7	14632	VAG	1
1312	40	40–44	1	7	14631	VAG	3
1313	39	35–39	1	10	14631	VAG	2
1314	40	40–44	1	7	14631	VAG	2
1315	40	40–44	1	8	14601	CS	2
1316	40	40–44	1	7	14631	VAG	1
1317	40	40–44	1	4	14631	VAG	1
1318	39	35–39	1	4	14631	VAG	3
1319	40	40–44	1	6	14601	CS	1
1320	39	35–39	1	6	14631	VAG	2
1321	40	40–44	1	11	14601	CS	1
1322	40	40–44	1	5	14631	VAG	1
1323	40	40–44	1	4	14631	VAG	1
1324	40	40–44	1	6	14631	VAG	2
1325	39	35–39	1	6	14632	VAG	1
1326	39	35–39	1	4	14631	VAG	1
1327	39	35–39	1	5	14601	CS	1
1328	40	40–44	1	9	14601	CS	2
1329	39	35–39	1	9	14603	CS	1
1330	39	35–39	2	11	14602	CS	1
1331	39	35–39	1	4	14601	CS	1
1332	40	40–44	1	6	14631	VAG	1
1333	39	35–39	1	53	14631	VAG	2
1334	40	40–44	1	4	14631	VAG	1
1335	39	35–39	1	6	14601	CS	2
1336	39	35–39	1	5	14601	CS	1
1337	39	35–39	1	6	14631	VAG	1
1338	40	40–44	1	6	14631	VAG	1
1339	40	40–44	1	5	14631	VAG	1
1340	40	40–44	1	6	14601	CS	1
1341	39	35–39	1	4	14631	VAG	1
1342	39	35–39	1	4	14601	CS	1
1343	39	35–39	1	6	14631	VAG	1
1344	39	35–39	1	21	14602	CS	1
1345	40	40–44	1	7	14601	CS	1
1346	40	40–44	1	13	14631	VAG	1
1347	40	40–44	1	4	14631	VAG	1
1348	40	40–44	1	4	14601	CS	1
1349	39	35–39	1	5	14631	VAG	2
1350	40	40–44	1	6	14601	CS	1
1351	39	35–39	2	7	14632	VAG	1
1352	40	40–44	1	11	14601	CS	1
1353	40	40–44	1	7	14631	VAG	3
1354	39	35–39	1	32	14631	VAG	2
1355	39	35–39	1	5	14631	VAG	1
1356	40	40–44	1	5	14601	CS	1
1357	40	40–44	1	6	14631	VAG	1
1358	39	35–39	1	5	14631	VAG	1
1359	40	40–44	1	6	14601	CS	1
1360	40	40–44	1	5	14631	VAG	1
1361	39	35–39	1	5	14601	CS	1
1362	39	35–39	1	5	14601	CS	1
1363	40	40–44	1	11	14631	VAG	1
1364	39	35–39	1	4	14601	CS	1
1365	40	40–44	1	7	14601	CS	1
1366	39	35–39	1	4	14631	VAG	1
1367	40	40–44	1	8	14631	VAG	2
1368	40	40–44	1	7	14601	CS	1
1369	39	35–39	1	4	14631	VAG	1
1370	40	40–44	1	5	14601	CS	1
1371	40	40–44	1	6	14601	CS	1
1372	39	35–39	1	9	14631	VAG	1
1373	40	40–44	1	12	14631	VAG	1
1374	40	40–44	1	7	14601	CS	2
1375	39	35–39	1	5	14601	CS	1
1376	40	40–44	1	4	14631	VAG	1
1377	39	35–39	1	5	14601	CS	1
1378	39	35–39	1	6	14631	VAG	2
1379	39	35–39	1	4	14631	VAG	1
1380	39	35–39	1	5	14631	VAG	1
1381	40	40–44	1	4	14631	VAG	1
1382	40	40–44	1	4	14631	VAG	1
1383	39	35–39	1	5	14631	VAG	1
1384	40	40–44	1	6	14601	CS	1
1385	39	35–39	1	8	14631	VAG	1
1386	39	35–39	1	6	14631	VAG	1
1387	40	40–44	1	5	14631	VAG	1
1388	39	35–39	2	7	14631	VAG	1
1389	40	40–44	1	6	14631	VAG	1
1390	40	40–44	1	5	14631	VAG	1
1391	40	40–44	1	5	14632	VAG	1
1392	39	35–39	1	7	14631	VAG	1
1393	39	35–39	1	5	14602	CS	1
1394	39	35–39	1	5	14631	VAG	1
1395	39	35–39	1	6	14631	VAG	1
1396	39	35–39	1	4	14601	CS	1
1397	39	35–39	1	4	14631	VAG	1
1398	39	35–39	1	8	14631	VAG	1
1399	39	35–39	1	6	14632	VAG	1
1400	40	40–44	1	7	14632	VAG	1
1401	39	35–39	1	7	14602	CS	1
1402	40	40–44	1	4	14631	VAG	1
1403	40	40–44	1	4	14631	VAG	1
1404	39	35–39	1	4	14631	VAG	1
1405	40	40–44	1	4	14602	CS	1
1406	39	35–39	1	5	14632	VAG	1
1407	40	40–44	1	5	14631	VAG	1
1408	39	35–39	1	6	14601	CS	1
1409	40	40–44	1	5	14632	VAG	1
1410	40	40–44	1	4	14601	CS	1
1411	40	40–44	1	6	14601	CS	1
1412	39	35–39	1	4	14631	VAG	1
1413	39	35–39	1	5	14631	VAG	1
1414	39	35–39	1	4	14631	VAG	1
1415	39	35–39	1	8	14631	VAG	2
1416	39	35–39	1	5	14631	VAG	1
1417	39	35–39	1	7	14631	VAG	2
1418	39	35–39	1	5	14632	VAG	1
1419	40	40–44	1	4	14602	CS	1
1420	40	40–44	1	6	14631	VAG	1
1421	40	40–44	1	5	14601	CS	1
1422	39	35–39	1	5	14631	VAG	1
1423	39	35–39	1	4	14631	VAG	2
1424	39	35–39	1	6	14603	CS	2
1425	39	35–39	1	10	14631	VAG	2
1426	39	35–39	1	8	14601	CS	1
1427	40	40–44	1	8	14631	VAG	1
1428	40	40–44	1	6	14611	VAG	1
1429	40	40–44	1	6	14601	CS	2
1430	40	40–44	1	12	14631	VAG	2
1431	40	40–44	1	7	14631	VAG	1
1432	40	40–44	1	6	14631	VAG	1
1433	40	40–44	1	4	14631	VAG	2
1434	39	35–39	1	7	14602	CS	1
1435	39	35–39	1	7	14601	CS	1
1436	39	35–39	1	5	14601	CS	1
1437	39	35–39	1	5	14601	CS	1
1438	39	35–39	1	7	14601	CS	1
1439	39	35–39	1	6	14601	CS	1
1440	39	35–39	2	8	14601	CS	1
1441	40	40–44	1	5	14631	VAG	1
1442	39	35–39	1	9	14601	CS	1
1443	39	35–39	1	5	14631	VAG	1
1444	39	35–39	1	6	14601	CS	1
1445	39	35–39	2	5	14602	CS	2
1446	39	35–39	1	4	14631	VAG	1
1447	39	35–39	1	7	14631	VAG	1
1448	40	40–44	1	7	14631	VAG	1
1449	39	35–39	1	7	14601	CS	1
1450	40	40–44	1	7	14601	CS	1
1451	39	35–39	1	5	14633	VAG	3
1452	40	40–44	1	6	14631	VAG	1
1453	39	35–39	1	10	14602	CS	2
1454	39	35–39	1	6	14631	VAG	1
1455	39	35–39	1	6	14601	CS	1
1456	39	35–39	1	11	14632	VAG	2
1457	40	40–44	1	5	14611	VAG	1
1458	39	35–39	1	5	14631	VAG	1
1459	39	35–39	1	4	14631	VAG	1
1460	39	35–39	1	8	14631	VAG	1
1461	39	35–39	1	5	14631	VAG	1
1462	40	40–44	1	8	14601	CS	1
1463	39	35–39	1	5	14631	VAG	1
1464	39	35–39	1	5	14631	VAG	1
1465	39	35–39	1	7	14631	VAG	1
1466	39	35–39	1	6	14631	VAG	1
1467	39	35–39	1	6	14632	VAG	2
1468	39	35–39	1	5	14632	VAG	2
1469	39	35–39	1	8	14632	VAG	2
1470	39	35–39	1	9	14603	CS	3
1471	39	35–39	1	24	14632	VAG	2
1472	39	35–39	1	6	14631	VAG	1
1473	40	40–44	1	7	14601	CS	1
1474	40	40–44	2	17	14602	CS	2
1475	40	40–44	1	6	14601	CS	1
1476	39	35–39	1	9	14601	CS	1
1477	39	35–39	1	4	14632	VAG	2
1478	40	40–44	1	7	14601	CS	1
1479	39	35–39	1	5	14631	VAG	1
1480	39	35–39	1	6	14631	VAG	1
1481	39	35–39	1	6	14601	CS	1
1482	39	35–39	1	7	14611	VAG	1
1483	40	40–44	1	5	14631	VAG	1
1484	40	40–44	1	5	14631	VAG	1
1485	39	35–39	1	4	14631	VAG	1
1486	40	40–44	1	4	14631	VAG	1
1487	39	35–39	1	8	14631	VAG	1
1488	39	35–39	1	5	14631	VAG	1
1489	39	35–39	1	8	14631	VAG	1
1490	39	35–39	1	14	14603	CS	3
1491	39	35–39	1	5	14631	VAG	1
1492	40	40–44	1	6	14611	VAG	1
1493	40	40–44	1	19	14632	VAG	2
1494	39	35–39	1	5	14631	VAG	1
1495	40	40–44	1	8	14631	VAG	1
1496	39	35–39	1	5	14631	VAG	1
1497	39	35–39	1	5	14631	VAG	1
1498	39	35–39	1	5	14631	VAG	1
1499	39	35–39	1	21	14602	CS	2
1500	39	35–39	1	5	14631	VAG	1
1501	39	35–39	1	4	14631	VAG	1
1502	39	35–39	1	6	14601	CS	1
1503	39	35–39	1	9	14631	VAG	1
1504	39	35–39	1	5	14631	VAG	1
1505	39	35–39	1	4	14632	VAG	2
1506	39	35–39	1	6	14603	CS	3
1507	40	40–44	1	6	14601	CS	1
1508	39	35–39	1	6	14631	VAG	1
1509	39	35–39	1	4	14602	CS	2
1510	39	35–39	1	5	14631	VAG	1
1511	39	35–39	1	6	14631	VAG	1
1512	39	35–39	1	7	14602	CS	2
1513	39	35–39	1	4	14631	VAG	1
1514	39	35–39	1	7	14602	CS	2
1515	39	35–39	1	5	14631	VAG	1
1516	40	40–44	1	7	14631	VAG	1
1517	39	35–39	2	8	14601	CS	1
1518	40	40–44	1	7	14601	CS	1
1519	39	35–39	1	4	14631	VAG	1
1520	40	40–44	1	5	14631	VAG	1
1521	39	35–39	1	5	14631	VAG	1
1522	39	35–39	1	4	14631	VAG	1
1523	39	35–39	1	5	14631	VAG	1
1524	40	40–44	1	5	14612	VAG	2
1525	39	35–39	1	7	14631	VAG	1
1526	39	35–39	1	7	14601	CS	1
1527	39	35–39	1	7	14631	VAG	1
1528	39	35–39	1	7	14602	CS	2
1529	39	35–39	1	10	14631	VAG	1
1530	39	35–39	1	6	14601	CS	1
1531	39	35–39	1	4	14631	VAG	1
1532	40	40–44	1	7	14601	CS	1
1533	39	35–39	1	9	14601	CS	1
1534	39	35–39	1	8	14601	CS	1
1535	40	40–44	1	9	14631	VAG	1
1536	39	35–39	1	5	14631	VAG	1
1537	39	35–39	1	6	14631	VAG	1
1538	39	35–39	1	6	14601	CS	1
1539	40	40–44	1	5	14631	VAG	1
1540	39	35–39	1	5	14631	VAG	1
1541	39	35–39	1	4	14631	VAG	1
1542	39	35–39	1	7	14632	VAG	2
1543	39	35–39	1	6	14601	CS	1
1544	39	35–39	1	8	14601	CS	1
1545	39	35–39	1	6	14601	CS	1
1546	39	35–39	1	5	14631	VAG	1
1547	39	35–39	1	9	14631	VAG	1
1548	39	35–39	1	7	14601	CS	1
1549	40	40–44	1	5	14611	VAG	1
1550	39	35–39	1	6	14632	VAG	2
1551	39	35–39	1	5	14631	VAG	1
1552	39	35–39	1	5	14631	VAG	1
1553	39	35–39	1	8	14602	CS	2
1554	39	35–39	1	8	14612	VAG	2
1555	39	35–39	1	6	14631	VAG	1
1556	40	40–44	1	5	14611	VAG	2
1557	39	35–39	1	7	14631	VAG	1
1558	39	35–39	1	7	14603	CS	1
1559	39	35–39	1	6	14631	VAG	1
1560	40	40–44	1	4	14631	VAG	2
1561	40	40–44	1	3	14632	VAG	3
1562	39	35–39	1	8	14602	CS	2
1563	40	40–44	1	5	14601	CS	1
1564	39	35–39	2	13	14631	VAG	2
1565	39	35–39	1	5	14631	VAG	1
1566	39	35–39	1	9	14601	CS	2
1567	39	35–39	1	6	14601	CS	1
1568	39	35–39	1	6	14631	VAG	1
1569	40	40–44	1	9	14632	VAG	1
1570	39	35–39	1	5	14611	VAG	1
1571	39	35–39	1	5	14631	VAG	1
1572	39	35–39	1	4	14631	VAG	1
1573	39	35–39	1	5	14631	VAG	1
1574	40	40–44	1	5	14631	VAG	1
1575	39	35–39	1	6	14601	CS	1
1576	40	40–44	1	7	14631	VAG	1
1577	39	35–39	1	5	14631	VAG	1
1578	39	35–39	1	5	14631	VAG	1
1579	39	35–39	2	8	14631	VAG	2
1580	39	35–39	1	5	14601	CS	1
1581	39	35–39	1	5	14601	CS	1
1582	40	40–44	1	5	14631	VAG	1
1583	39	35–39	1	6	14601	CS	1
1584	40	40–44	1	5	14601	CS	1
1585	39	35–39	1	9	14601	CS	2
1586	39	35–39	1	5	14601	CS	1
1587	39	35–39	1	4	14631	VAG	1
1588	39	35–39	1	5	14631	VAG	1
1589	39	35–39	1	4	14601	CS	1
1590	39	35–39	1	5	14631	VAG	1
1591	39	35–39	1	6	14631	VAG	1
1592	39	35–39	1	5	14632	VAG	1
1593	39	35–39	1	6	14631	VAG	1
1594	39	35–39	1	4	14631	VAG	1
1595	39	35–39	1	5	14631	VAG	1
1596	39	35–39	1	7	14632	VAG	1
1597	39	35–39	1	5	14631	VAG	1
1598	39	35–39	1	7	14601	CS	1
1599	39	35–39	1	5	14633	VAG	1
1600	39	35–39	1	7	14631	VAG	2
1601	39	35–39	1	5	14631	VAG	1
1602	40	40–44	1	7	14631	VAG	1
1603	39	35–39	1	5	14602	CS	1
1604	39	35–39	1	6	14631	VAG	1
1605	39	35–39	1	4	14602	CS	2
1606	39	35–39	1	7	14602	CS	1
1607	39	35–39	1	6	14631	VAG	1
1608	39	35–39	1	4	14601	CS	1
1609	39	35–39	1	6	14631	VAG	1
1610	39	35–39	1	7	14631	VAG	2
1611	39	35–39	1	5	14611	VAG	1
1612	39	35–39	1	10	14631	VAG	2
1613	40	40–44	1	5	14631	VAG	1
1614	39	35–39	1	6	14631	VAG	1
1615	39	35–39	1	4	14631	VAG	1
1616	39	35–39	1	4	14602	CS	1
1617	39	35–39	1	4	14602	CS	1
1618	39	35–39	1	7	14631	VAG	1
1619	39	35–39	1	5	14601	CS	1
1620	39	35–39	1	5	14601	CS	1
1621	39	35–39	1	5	14631	VAG	1
1622	39	35–39	1	5	14601	CS	1
1623	39	35–39	1	5	14601	CS	1
1624	39	35–39	1	8	14631	VAG	1
1625	39	35–39	1	4	14601	CS	1
1626	39	35–39	1	6	14631	VAG	1
1627	39	35–39	1	7	14631	VAG	1
1628	39	35–39	1	4	14601	CS	1
1629	39	35–39	1	4	14601	CS	1
1630	39	35–39	1	7	14631	VAG	3
1631	39	35–39	1	4	14631	VAG	1
1632	39	35–39	1	5	14632	VAG	1
1633	39	35–39	1	18	14601	CS	2
1634	39	35–39	1	5	14631	VAG	2
1635	39	35–39	1	9	14601	CS	1
1636	39	35–39	1	4	14631	VAG	1
1637	39	35–39	1	5	14632	VAG	1
1638	40	40–44	1	6	14631	VAG	1
1639	39	35–39	1	7	14601	CS	1
1640	39	35–39	1	5	14631	VAG	1
1641	39	35–39	1	4	14601	CS	2
1642	39	35–39	1	6	14631	VAG	1
1643	39	35–39	1	8	14631	VAG	1
1644	39	35–39	1	8	14631	VAG	1
1645	39	35–39	1	5	14613	VAG	1
1646	39	35–39	1	5	14631	VAG	1
1647	39	35–39	1	6	14601	CS	1
1648	39	35–39	1	5	14631	VAG	1
1649	39	35–39	1	5	14601	CS	1
1650	39	35–39	1	6	14631	VAG	1
1651	39	35–39	1	6	14631	VAG	1
1652	40	40–44	1	6	14631	VAG	1
1653	39	35–39	1	6	14631	VAG	1
1654	39	35–39	1	8	14631	VAG	1
1655	39	35–39	1	6	14601	CS	1
1656	39	35–39	1	8	14601	CS	1
1657	40	40–44	1	8	14632	VAG	1
1658	39	35–39	1	6	14631	VAG	1
1659	39	35–39	1	6	14601	CS	1
1660	40	40–44	1	5	14631	VAG	1
1661	39	35–39	1	6	14631	VAG	1
1662	39	35–39	1	5	14631	VAG	1
1663	40	40–44	1	4	14631	VAG	1
1664	39	35–39	1	4	14602	CS	2
1665	39	35–39	1	5	14631	VAG	1
1666	39	35–39	1	6	14602	CS	1
1667	39	35–39	1	4	14632	VAG	1
1668	39	35–39	1	9	14631	VAG	2
1669	39	35–39	1	5	14631	VAG	1
1670	39	35–39	2	8	14631	VAG	1
1671	39	35–39	1	4	14601	CS	3
1672	39	35–39	1	7	14631	VAG	1
1673	39	35–39	1	4	14631	VAG	1
1674	39	35–39	1	8	14602	CS	1
1675	39	35–39	2	7	14632	VAG	2
1676	39	35–39	1	4	14601	CS	1
1677	39	35–39	1	9	14631	VAG	2
1678	39	35–39	1	6	14631	VAG	2
1679	39	35–39	1	5	14631	VAG	1
1680	39	35–39	1	6	14631	VAG	1
1681	39	35–39	1	5	14601	CS	1
1682	39	35–39	1	5	14631	VAG	1
1683	39	35–39	1	6	14602	CS	1
1684	39	35–39	1	5	14602	CS	1
1685	39	35–39	1	5	14601	CS	1
1686	39	35–39	1	4	14631	VAG	1
1687	39	35–39	1	5	14631	VAG	1
1688	39	35–39	1	7	14631	VAG	2
1689	39	35–39	1	11	14631	VAG	2
1690	39	35–39	1	5	14631	VAG	1
1691	39	35–39	1	5	14601	CS	1
1692	39	35–39	1	8	14631	VAG	1
1693	39	35–39	1	10	14631	VAG	1
1694	39	35–39	1	8	14632	VAG	1
1695	39	35–39	1	6	14632	VAG	1
1696	39	35–39	1	4	14601	CS	1
1697	39	35–39	1	6	14631	VAG	1
1698	39	35–39	1	5	14631	VAG	1
1699	39	35–39	1	1	14632	VAG	1
1700	39	35–39	1	8	14631	VAG	1
1701	39	35–39	1	7	14631	VAG	1
1702	39	35–39	1	4	14602	CS	1
1703	39	35–39	1	5	14631	VAG	1
1704	39	35–39	1	5	14631	VAG	2
1705	39	35–39	1	8	14601	CS	1
1706	39	35–39	1	5	14631	VAG	1
1707	39	35–39	1	6	14632	VAG	1
1708	39	35–39	1	5	14603	CS	1
1709	39	35–39	1	6	14631	VAG	2
1710	39	35–39	1	4	14631	VAG	1
1711	39	35–39	1	5	14603	CS	1
1712	39	35–39	1	7	14602	CS	1
1713	39	35–39	1	6	14631	VAG	1
1714	39	35–39	1	7	14632	VAG	1
1715	39	35–39	1	4	14601	CS	1
1716	39	35–39	1	4	14601	CS	1
1717	39	35–39	1	10	14631	VAG	3
1718	39	35–39	1	5	14631	VAG	1
1719	39	35–39	1	8	14632	VAG	1
1720	39	35–39	1	8	14631	VAG	1
1721	39	35–39	1	5	14602	CS	1
1722	39	35–39	1	5	14631	VAG	1
1723	39	35–39	1	6	14602	CS	1
1724	39	35–39	1	8	14602	CS	1
1725	39	35–39	1	5	14631	VAG	1
1726	39	35–39	1	5	14601	CS	1
1727	39	35–39	1	5	14601	CS	1
1728	39	35–39	1	8	14631	VAG	1
1729	39	35–39	1	5	14631	VAG	2
1730	39	35–39	1	5	14631	VAG	1
1731	39	35–39	1	5	14631	VAG	1
1732	39	35–39	1	5	14633	VAG	1
1733	39	35–39	1	5	14631	VAG	1
1734	39	35–39	1	5	14612	VAG	1
1735	39	35–39	1	4	14602	CS	1
1736	39	35–39	1	7	14631	VAG	2
1737	38	35–39	1	4	14601	CS	1
1738	39	35–39	1	21	14631	VAG	2
1739	39	35–39	1	5	14631	VAG	2
1740	39	35–39	1	4	14632	VAG	1
1741	39	35–39	1	7	14602	CS	1
1742	39	35–39	1	6	14631	VAG	1
1743	39	35–39	1	8	14602	CS	1
1744	39	35–39	1	5	14632	VAG	1
1745	39	35–39	1	7	14601	CS	1
1746	39	35–39	1	5	14601	CS	2
1747	39	35–39	1	5	14601	CS	2
1748	39	35–39	1	9	14631	VAG	1
1749	39	35–39	1	6	14631	VAG	1
1750	39	35–39	1	4	14601	CS	1
1751	39	35–39	1	11	14631	VAG	1
1752	39	35–39	1	7	14631	VAG	1
1753	39	35–39	1	6	14631	VAG	1
1754	39	35–39	1	4	14631	VAG	1
1755	39	35–39	1	6	14632	VAG	2
1756	39	35–39	1	10	14631	VAG	2
1757	39	35–39	1	5	14632	VAG	1
1758	39	35–39	1	5	14631	VAG	1
1759	39	35–39	1	5	14631	VAG	1
1760	39	35–39	1	15	14631	VAG	1
1761	39	35–39	1	5	14602	CS	1
1762	39	35–39	1	4	14601	CS	1
1763	39	35–39	1	7	14611	VAG	1
1764	39	35–39	1	4	14632	VAG	1
1765	39	35–39	1	8	14601	CS	1
1766	39	35–39	1	4	14631	VAG	2
1767	39	35–39	1	5	14631	VAG	2
1768	39	35–39	2	18	14631	VAG	1
1769	39	35–39	1	5	14631	VAG	1
1770	39	35–39	1	7	14632	VAG	1
1771	39	35–39	1	6	14631	VAG	2
1772	39	35–39	1	8	14601	CS	1
1773	39	35–39	1	5	14631	VAG	1
1774	39	35–39	1	7	14631	VAG	2
1775	39	35–39	1	4	14631	VAG	1
1776	39	35–39	1	6	14601	CS	1
1777	39	35–39	1	8	14601	CS	1
1778	39	35–39	1	6	14601	CS	2
1779	39	35–39	1	14	14601	CS	3
1780	39	35–39	1	5	14631	VAG	1
1781	39	35–39	1	5	14602	CS	1
1782	39	35–39	1	24	14631	VAG	3
1783	39	35–39	1	24	14601	CS	2
1784	39	35–39	1	6	14632	VAG	1
1785	39	35–39	1	6	14631	VAG	2
1786	39	35–39	1	6	14631	VAG	1
1787	39	35–39	1	6	14611	VAG	1
1788	39	35–39	1	5	14632	VAG	1
1789	39	35–39	1	7	14631	VAG	1
1790	39	35–39	1	6	14631	VAG	2
1791	39	35–39	1	4	14631	VAG	1
1792	39	35–39	1	15	14631	VAG	2
1793	39	35–39	1	7	14602	CS	1
1794	39	35–39	1	8	14601	CS	2
1795	39	35–39	1	5	14631	VAG	2
1796	39	35–39	1	4	14631	VAG	1
1797	39	35–39	1	7	14631	VAG	1
1798	39	35–39	1	6	14611	VAG	1
1799	39	35–39	1	4	14631	VAG	1
1800	38	35–39	1	5	14601	CS	1
1801	39	35–39	1	8	14632	VAG	1
1802	39	35–39	1	4	14601	CS	1
1803	38	35–39	1	5	14631	VAG	3
1804	39	35–39	1	5	14633	VAG	1
1805	39	35–39	1	5	14631	VAG	2
1806	39	35–39	1	6	14601	CS	2
1807	39	35–39	1	4	14631	VAG	1
1808	39	35–39	1	7	14631	VAG	1
1809	39	35–39	1	4	14602	CS	1
1810	39	35–39	1	5	14632	VAG	1
1811	39	35–39	1	5	14631	VAG	2
1812	39	35–39	1	6	14631	VAG	2
1813	39	35–39	1	6	14631	VAG	1
1814	39	35–39	1	6	14601	CS	2
1815	39	35–39	1	10	14631	VAG	1
1816	38	35–39	1	8	14631	VAG	1
1817	39	35–39	1	6	14631	VAG	1
1818	39	35–39	1	5	14632	VAG	1
1819	39	35–39	1	5	14631	VAG	1
1820	39	35–39	1	5	14631	VAG	1
1821	39	35–39	1	4	14631	VAG	1
1822	39	35–39	1	8	14601	CS	1
1823	39	35–39	1	7	14602	CS	1
1824	39	35–39	1	5	14601	CS	1
1825	39	35–39	1	6	14601	CS	2
1826	39	35–39	1	5	14631	VAG	1
1827	38	35–39	1	11	14631	VAG	2
1828	39	35–39	1	9	14602	CS	1
1829	39	35–39	1	4	14631	VAG	1
1830	39	35–39	1	5	14603	CS	1
1831	39	35–39	1	15	14631	VAG	2
1832	39	35–39	1	15	14632	VAG	1
1833	39	35–39	1	10	14631	VAG	1
1834	39	35–39	1	5	14631	VAG	2
1835	39	35–39	1	6	14601	CS	1
1836	39	35–39	1	4	14631	VAG	1
1837	39	35–39	1	5	14631	VAG	1
1838	39	35–39	1	6	14631	VAG	1
1839	39	35–39	1	5	14603	CS	1
1840	39	35–39	1	6	14602	CS	2
1841	39	35–39	1	4	14631	VAG	1
1842	39	35–39	1	6	14631	VAG	1
1843	38	35–39	1	4	14631	VAG	1
1844	39	35–39	1	4	14601	CS	1
1845	39	35–39	1	7	14612	VAG	1
1846	39	35–39	1	8	14602	CS	1
1847	38	35–39	2	6	14631	VAG	1
1848	39	35–39	1	4	14631	VAG	1
1849	39	35–39	1	7	14632	VAG	1
1850	39	35–39	1	5	14631	VAG	1
1851	39	35–39	1	4	14602	CS	1
1852	38	35–39	1	11	14631	VAG	2
1853	39	35–39	1	4	14631	VAG	1
1854	39	35–39	1	9	14631	VAG	1
1855	39	35–39	1	6	14631	VAG	2
1856	38	35–39	1	9	14631	VAG	1
1857	39	35–39	1	4	14601	CS	1
1858	39	35–39	1	7	14632	VAG	1
1859	38	35–39	1	14	14601	CS	2
1860	39	35–39	1	5	14601	CS	1
1861	38	35–39	1	5	14631	VAG	1
1862	39	35–39	1	4	14631	VAG	1
1863	39	35–39	1	5	14631	VAG	1
1864	39	35–39	1	7	14631	VAG	2
1865	39	35–39	1	6	14631	VAG	1
1866	39	35–39	1	7	14631	VAG	1
1867	39	35–39	1	4	14601	CS	1
1868	39	35–39	1	4	14601	CS	1
1869	39	35–39	1	4	14631	VAG	1
1870	39	35–39	1	5	14631	VAG	1
1871	39	35–39	1	6	14631	VAG	1
1872	39	35–39	1	5	14631	VAG	2
1873	39	35–39	1	6	14632	VAG	1
1874	38	35–39	1	4	14601	CS	1
1875	39	35–39	1	5	14631	VAG	3
1876	39	35–39	1	4	14601	CS	1
1877	39	35–39	1	7	14601	CS	1
1878	39	35–39	1	5	14631	VAG	1
1879	39	35–39	1	6	14601	CS	1
1880	39	35–39	1	4	14601	CS	2
1881	39	35–39	1	1	14631	VAG	1
1882	39	35–39	1	4	14631	VAG	1
1883	39	35–39	1	5	14631	VAG	1
1884	38	35–39	2	8	14601	CS	1
1885	38	35–39	1	6	14602	CS	1
1886	39	35–39	1	5	14631	VAG	1
1887	38	35–39	1	5	14602	CS	1
1888	39	35–39	1	4	14632	VAG	1
1889	39	35–39	1	4	14602	CS	2
1890	39	35–39	1	4	14631	VAG	1
1891	39	35–39	1	4	14632	VAG	1
1892	39	35–39	1	4	14601	CS	1
1893	39	35–39	1	5	14631	VAG	1
1894	39	35–39	1	6	14601	CS	2
1895	39	35–39	1	8	14631	VAG	1
1896	39	35–39	1	5	14632	VAG	1
1897	39	35–39	1	6	14611	VAG	1
1898	39	35–39	1	5	14601	CS	1
1899	39	35–39	1	10	14631	VAG	2
1900	38	35–39	1	5	14631	VAG	1
1901	38	35–39	1	19	14631	VAG	3
1902	38	35–39	1	5	14601	CS	1
1903	39	35–39	1	6	14601	CS	2
1904	39	35–39	1	6	14631	VAG	1
1905	39	35–39	1	5	14601	CS	1
1906	39	35–39	1	6	14631	VAG	1
1907	39	35–39	1	5	14631	VAG	1
1908	39	35–39	1	6	14631	VAG	1
1909	39	35–39	1	5	14611	VAG	1
1910	39	35–39	1	35	14632	VAG	3
1911	39	35–39	1	5	14631	VAG	2
1912	39	35–39	1	6	14602	CS	1
1913	39	35–39	1	4	14601	CS	1
1914	38	35–39	1	5	14631	VAG	1
1915	39	35–39	2	7	14631	VAG	1
1916	39	35–39	1	8	14631	VAG	2
1917	39	35–39	1	6	14631	VAG	2
1918	39	35–39	1	5	14631	VAG	1
1919	39	35–39	1	7	14631	VAG	1
1920	38	35–39	1	6	14631	VAG	2
1921	39	35–39	1	6	14631	VAG	1
1922	39	35–39	1	6	14602	CS	2
1923	39	35–39	1	5	14632	VAG	1
1924	39	35–39	1	3	14631	VAG	1
1925	39	35–39	1	5	14632	VAG	1
1926	38	35–39	1	5	14601	CS	1
1927	39	35–39	1	5	14601	CS	1
1928	39	35–39	1	9	14601	CS	1
1929	39	35–39	1	4	14632	VAG	2
1930	39	35–39	1	5	14633	VAG	1
1931	39	35–39	1	6	14602	CS	1
1932	39	35–39	1	5	14631	VAG	1
1933	39	35–39	1	4	14602	CS	1
1934	39	35–39	1	7	14631	VAG	1
1935	38	35–39	1	5	14602	CS	1
1936	39	35–39	1	5	14601	CS	1
1937	39	35–39	1	4	14631	VAG	1
1938	39	35–39	1	9	14611	VAG	1
1939	39	35–39	1	7	14631	VAG	1
1940	39	35–39	1	4	14631	VAG	1
1941	39	35–39	1	5	14631	VAG	1
1942	39	35–39	1	5	14631	VAG	1
1943	39	35–39	1	5	14631	VAG	1
1944	39	35–39	1	12	14631	VAG	2
1945	39	35–39	1	6	14631	VAG	1
1946	39	35–39	1	4	14631	VAG	1
1947	39	35–39	1	5	14631	VAG	1
1948	39	35–39	1	8	14602	CS	1
1949	39	35–39	1	4	14631	VAG	1
1950	39	35–39	1	6	14631	VAG	1
1951	39	35–39	1	5	14611	VAG	1
1952	39	35–39	1	6	14601	CS	1
1953	39	35–39	1	4	14631	VAG	1
1954	39	35–39	1	5	14632	VAG	1
1955	39	35–39	1	4	14631	VAG	1
1956	38	35–39	1	8	14631	VAG	1
1957	39	35–39	1	17	14611	VAG	2
1958	39	35–39	1	5	14631	VAG	1
1959	39	35–39	1	5	14631	VAG	2
1960	39	35–39	1	5	14631	VAG	2
1961	39	35–39	1	6	14631	VAG	2
1962	38	35–39	1	6	14601	CS	1
1963	39	35–39	1	4	14631	VAG	2
1964	39	35–39	1	4	14601	CS	1
1965	39	35–39	1	5	14601	CS	1
1966	38	35–39	1	6	14631	VAG	1
1967	39	35–39	1	7	14601	CS	1
1968	38	35–39	1	5	14631	VAG	2
1969	39	35–39	1	5	14602	CS	1
1970	38	35–39	1	6	14601	CS	1
1971	39	35–39	1	9	14601	CS	1
1972	39	35–39	1	5	14631	VAG	1
1973	39	35–39	1	5	14631	VAG	1
1974	39	35–39	1	8	14632	VAG	1
1975	39	35–39	1	5	14601	CS	1
1976	38	35–39	1	5	14601	CS	1
1977	39	35–39	1	8	14631	VAG	1
1978	38	35–39	1	5	14631	VAG	1
1979	38	35–39	1	7	14602	CS	1
1980	38	35–39	1	7	14601	CS	1
1981	39	35–39	1	7	14632	VAG	1
1982	39	35–39	1	5	14631	VAG	2
1983	38	35–39	1	5	14631	VAG	1
1984	39	35–39	1	7	14631	VAG	2
1985	38	35–39	1	7	14631	VAG	1
1986	38	35–39	1	6	14631	VAG	1
1987	38	35–39	1	5	14601	CS	1
1988	39	35–39	1	4	14631	VAG	1
1989	39	35–39	1	4	14631	VAG	1
1990	38	35–39	1	6	14631	VAG	1
1991	39	35–39	1	4	14601	CS	1
1992	38	35–39	1	4	14631	VAG	1
1993	39	35–39	1	5	14631	VAG	1
1994	39	35–39	1	5	14631	VAG	2
1995	39	35–39	1	5	14631	VAG	2
1996	39	35–39	1	5	14601	CS	1
1997	39	35–39	1	6	14631	VAG	1
1998	39	35–39	1	5	14601	CS	1
1999	39	35–39	1	4	14631	VAG	1
[truncated: 48,375 more rows]

## Sheet: Notes
ID	Anonymous ID of mother
Age	Maternal age at birth
AgeGroup	Maternal age at birth – Age groups
BirthFreq	Birth frequency (1 = singleton; 2 = multiple)
LOS	Length of hospital stay (in days)
DRG	DRG (Diagnosis Related Group) code
TypPorodu	Type of birth (CS: DRG = 1460*; VAG: DRG = 1461–1463)
Complic	Complications during childbirth (last value of DRG code: 1 = no complications; 2 = complications; 3 = major complications)
